# Supplementary material for: Dissecting the Genetic Basis of Grain Size and Weight in Barley (Hordeum vulgare L.) by QTL and Comparative Genetic Analyses
Source: Front Plant Sci. 2019 Apr 24;10:469. doi: 10.3389/fpls.2019.00469 (PMC6491919; doi:10.3389/fpls.2019.00469)
Supplement: Supplementary file 3 [file Data_Sheet_1.xlsx]

## Sheet: Table S1
Table S1. QTLs for barley grain size and weight identified in the DH populations using single-environment QTL analysis.
Trait a	Year	Main QTL b	Chr. c	Genetic Position (cM)	Left Marker	Physic Position (bp)	Right Marker	Physic Position (bp)	LOD	PVE d	Add e	CI f	MET QTL g	Covariate QTL	Covariate	Candidate genes or orthologs
Tgw	2016	qTgw2-1	2H	127	2HL_22930005	652508158	2HL_17075593	653982961	52.098	73.5818	8.2009	126.5-127.5	qmTgw2-2	qcTgw2-2	2017 (Ct)	Vrs1/Int-d
		qTgw3-2	3H	20	3_535856638	664326468	3HL_10565488	661185207	3.4713	1.7031	1.1684	19.5-21.5		qcTgw3-2	2016 (Rt+Ct), 2017 (Rt, Ct, Rt+Ct)	HvOsBDG1
		qTgw7-5	7H	183	7HS_23607469	N/A	7HS_33683527	87379476	4.8943	2.5304	1.3711	181.5-183.5	qmTgw7-5	qcTgw7-8	2016 (Ct, Rt+Ct), 2018 (Ct, Rt+Ct)
	2017	qTgw2-1	2H	125	2HL_18970523	647935076	2HL_22930294	652507787	66.2426	80.6197	10.6975	124.5-126.5	qmTgw2-1	qcTgw2-1	2016 (Ct), 2017 (Ct),2018 (Ct)	Vrs1/Int-d
		qTgw3-1	3H	7	3HL_33685908	683152440	3_549980712	682227040	3.4493	0.993	1.1135	6.5-8.5				Hvemp5; HvTGW6-3
		qTgw3-4	3H	95	1_446245465	467097001	3_381989792	466670826	5.8445	1.7629	-1.4344	94.5-95.5	qmTgw3-2			Hvemp16
		qTgw4-1	4H	60	4HL_5092076	531274064	4_430947935	532000072	4.7608	1.4063	-1.295	58.5-60.5	qmTgw4-1	qcTgw4-1	2018 (Rt, Ct, Rt+Ct)
		qTgw5-1	5H	0	5HS_7374618	2568671	5_54803	433302	5.6062	1.6743	-1.3963	0-0.5	qmTgw5-1	qcTgw5-1	2016 (Rt), 2018 (Rt, Ct, Rt+Ct)
		qTgw7-1	7H	12	7_584878350	639840575	7_583744292	638533031	3.1171	0.8873	1.0959	11.5-14.5	qmTgw7-1	qcTgw7-1	2016 (Rt)	HvGW6a
		qTgw7-2	7H	97	7_440111505	468260267	7HL_39790713	451918190	11.2896	3.9276	2.1487	96.5-97.5	qmTgw7-2
		qTgw7-4	7H	166	7HS_5799924	166039715	Bmag571	169396717	7.6457	2.5962	1.7676	165.5-166.5	qmTgw7-4	qcTgw7-7	2017 (Rt)
	2018	qTgw1-1	1H	14	1_346473338	450923346	1H_57269352	449866310	4.2941	1.08	-1.0396	12.5-14.5	qmTgw1-1
		qTgw1-2	1H	131	1_21963834	18792442	1H_55583778	18115338	8.6978	2.3633	-1.5215	129.5-132.5	qmTgw1-2	qcTgw1-3	2018 (Rt)
		qTgw2-1	2H	127	2HL_22930005	652508158	2HL_17075593	653982961	70.0248	78.5399	9.7416	126.5-127.5	qmTgw2-2	qcTgw2-2	2017 (Ct)	Vrs1/Int-d
		qTgw3-3	3H	25	3_528786733	657162451	3_528470541	652657666	9.5864	2.7859	1.7809	23.5-25.5	qmTgw3-1
		qTgw4-1	4H	61	4_430947935	532000072	Bmag490	529571539	9.3749	2.5833	-1.61	59.5-62.5	qmTgw4-1	qcTgw4-1	2018 (Rt, Ct, Rt+Ct)
		qTgw5-1	5H	0	5HS_7374618	2568671	5_54803	433302	3.8406	0.9345	-0.954	0-0.5	qmTgw5-1	qcTgw5-1	2016 (Rt), 2018 (Rt, Ct, Rt+Ct)
		qTgw7-3	7H	151	7HL_6335336	345673515	Bmac31	N/A	9.3574	2.5529	1.5929	150.5-151.5	qmTgw7-3	qcTgw7-6	2016 (Rt)	btwd1
Gl	2016	qGl2-1	2H	127	2HL_22930005	652508158	2HL_17075593	653982961	14.4238	5.109	0.253	126.5-127.5	qmGl2-1	qcGl2-2	2017 (Ct), 2018 (Ct)	Vrs1/Int-d
		qGl3-1	3H	32	3HL_15958290	640139984	3HL_32354397	631859832	8.0358	2.6923	0.1846	31.5-32.5	qmGl3-1			sdw1/denso; Hvvp1
		qGl7-1	7H	65	7HL_8312277	563855932	7HL_13143105	562785370	54.3412	48.0661	0.6964	64.5-65.5	qmGl7-1	qcGl7-1	2016 (Rt), 2017 (Rt), 2018 (Rt)
		qGl7-2	7H	136	7_382544975	410746689	7HS_29196961	337033067	44.0731	32.5527	-0.577	135.5-136.5	qmGl7-2
	2017	qGl2-1	2H	128	2_522610509	648821845	2HL_34260490	651436599	30.1308	12.6122	0.3925	127.5-128.5	qmGl2-1	qcGl2-2	2017 (Ct), 2018 (Ct)	Vrs1/Int-d
		qGl3-2	3H	48	3HL_33828484	606009716	3HL_33363575	604493291	10.0269	2.733	0.171	47.5-48.5	qmGl3-2	qcGl3-4	2017 (Rt, Ct, Rt+Ct); 2018 (Rt, Ct, Rt+Ct)	HvAUX1
		qGl3-4	3H	73	M_125452_3570	545349800	Gms116	557217275	7.1294	1.9493	-0.143	71.5-73.5	qmGl3-4
		qGl7-1	7H	65	7HL_8312277	563855932	7HL_13143105	562785370	57.598	46.7205	0.6995	64.5-65.5	qmGl7-1	qcGl7-1	2016 (Rt), 2017 (Rt), 2018 (Rt)
		qGl7-2	7H	136	7_382544975	410746689	7HS_29196961	337033067	43.0871	26.1739	-0.5272	135.5-136.5	qmGl7-2
	2018	qGl2-1	2H	128	2_522610509	648821845	2HL_34260490	651436599	29.3961	11.8193	0.3667	127.5-128.5	qmGl2-1	qcGl2-2	2017 (Ct), 2018 (Ct)	Vrs1/Int-d
		qGl3-3	3H	53	3HL_15374972	603144792	3HL_48064911	594519615	9.1971	2.4606	0.1551	52.5-55.5	qmGl3-3
		qGl3-5	3H	75	Gms116	557217275	M_148546_924	538542065	4.8875	1.2782	-0.1121	74.5-75.5	qmGl3-4
		qGl7-1	7H	65	7HL_8312277	563855932	7HL_13143105	562785370	58.4496	47.3387	0.6795	64.5-65.5	qmGl7-1	qcGl7-1	2016 (Rt), 2017 (Rt), 2018 (Rt)
		qGl7-2	7H	136	7_382544975	410746689	7HS_29196961	337033067	44.6582	27.6752	-0.5229	135.5-136.5	qmGl7-2
Gw	2016	qGw1-3	1H	127	1H_74333028	22261024	1_12786191	22127846	3.7936	1.4149	-0.0349	126.5-128.5	qmGw1-3			HvDEP2-4
		qGw2-3	2H	125	2HL_18970523	647935076	2HL_22930294	652507787	57.5392	71.8318	0.2749	124.5-126.5	qmGw2-2	qcGw2-1	2016 (Ct), 2017 (Ct), 2018 (Ct),	Vrs1/Int-d
		qGw3-1	3H	8	3HL_33685908	683152440	3_549980712	682227040	6.3323	2.4995	0.0481	6.5-8.5	qmGw3-1			Hvemp5; HvTGW6-3
		qGw3-5	3H	84	3_403275941	512777734	3HL_26328866	512906234	7.7891	3.2208	-0.0531	83.5-84.5	qmGw3-5			HvD61-1; HvD61-2; HvD61-3
		qGw6-1	6H	24	6_524146158	566844037	6_518847442	565701760	4.4012	1.6686	-0.0381	22.5-24.5	qmGw6-1			HvOsbHLH107; HvBLS1
		qGw7-1	7H	67	7HL_39503073	552069817	M_125216_531	549534815	19.2729	10.8601	0.0967	66.5-67.5	qmGw7-1	qcGw7-1	2017 (Rt)	Nud; HvTaMOC1
	2017	qGw1-1	1H	1	1H_81153709	478209610	1_364650787	478913141	5.3464	1.0482	-0.0449	0-1.5	qmGw1-1	qcGw1-1	2016 (Ct)
		qGw1-3	1H	128	1_12786191	22127846	1_19877648	21610415	3.8303	0.7084	-0.0367	127.5-128.5	qmGw1-3			HvDEP2-4
		qGw2-2	2H	105	2_473837037	591109890	6_149903294	607647596	6.945	1.4162	-0.0548	103.5-106.5	qmGw2-1			HvD11
		qGw2-3	2H	125	2HL_18970523	647935076	2HL_22930294	652507787	77.0222	79.1531	0.428	124.5-126.5	qmGw2-2	qcGw2-1	2016 (Ct), 2017 (Ct), 2018 (Ct),	Vrs1/Int-d
		qGw3-3	3H	21	3_535856638	664326468	3HL_10565488	661185207	11.88	2.5641	0.0734	19.5-21.5	qmGw3-3	qcGw3-3	2017 (Rt)	HvOsBDG1
		qGw3-8	3H	193	M_157760_958	91956883	3HS_5478941	92817678	4.2027	0.7899	-0.0389	192.5-193.5		qcGw3-8	2017 (Rt+Ct)
		qGw4-1	4H	60	4HL_5092076	531274064	4_430947935	532000072	5.4606	1.0784	-0.0459	59.5-62.5	qmGw4-1	qcGw4-1	2017 (Rt), 2018 (Rt)
		qGw5-1	5H	11	5HS_10560611	8062600	5_6313908	6809742	3.9736	0.797	-0.039	9.5-11.5	qmGw5-1			HvCAT1
		qGw6-1	6H	25	6_518847442	565701760	6_518846666	565701071	3.5235	0.6439	-0.035	24.5-25.5	qmGw6-1			HvOsbHLH107; HvBLS1
		qGw7-1	7H	67	7HL_39503073	552069817	M_125216_531	549534815	24.1447	6.7281	0.1129	66.5-67.5	qmGw7-1	qcGw7-1	2017 (Rt)	Nud; HvTaMOC1
	2018	qGw1-2	1H	17	1H_57269352	449866310	1_304812961	N/A	9.6217	2.1458	-0.0591	15.5-18.5	qmGw1-2
		qGw1-4	1H	131	1_21963834	18792442	1H_55583778	18115338	7.1091	1.4689	-0.0486	130.5-133.5	qmGw1-4	qcGw1-5	2018 (Rt, Ct, Rt+Ct)
		qGw2-1	2H	0	2_30929892	174681215	M_97210_1356	147559645	3.9972	0.7837	-0.0354	0-0.5
		qGw2-3	2H	125	2HL_18970523	647935076	2HL_22930294	652507787	69.3924	62.0613	0.3481	124.5-126.5	qmGw2-2	qcGw2-1	2016 (Ct), 2017 (Ct), 2018 (Ct),	Vrs1/Int-d
		qGw3-2	3H	10	3HL_8468228	681578611	HvM70	N/A	6.272	1.3149	0.0464	9.5-11.5	qmGw3-2	qcGw3-1	2018 (Ct)	Hvemp5; HvTGW6-3
		qGw3-4	3H	30	Bmag13	646313359	3HL_11798617	646924140	6.4698	1.3346	0.0501	28.5-29.5	qmGw3-4	qcGw3-4	2016 (Ct), 2018 (Rt+Ct)
		qGw3-6	3H	136	4HL_51597838	348638126	M_114292_1468	217350583	16.7253	4.4551	0.0849	134.5-136.5	qmGw3-6
		qGw3-7	3H	147	3_85361523	204569181	3HL_17901650	329819095	27.2916	8.9961	-0.1208	146.5-147.5	qmGw3-7
		qGw4-1	4H	61	4_430947935	532000072	Bmag490	529571539	8.0465	1.7268	-0.0534	59.5-62.5	qmGw4-1	qcGw4-1	2017 (Rt), 2018 (Rt)
		qGw7-1	7H	67	7HL_39503073	552069817	M_125216_531	549534815	30.2677	10.7085	0.1309	66.5-67.5	qmGw7-1	qcGw7-1	2017 (Rt)	Nud; HvTaMOC1
Lwr	2016	qLwr1-1	1H	23	1H_22440310	415734956	M_219981_96	417538904	4.1905	3.2006	0.0468	22.5-23.5	qmLwr1-1	qcLwr1-1	2017 (Ct), 2018 (Rt, Ct, Rt+Ct)	HvCO9; HvSMOS1
		qLwr2-1	2H	125	2HL_18970523	647935076	2HL_22930294	652507787	20.3859	20.5312	-0.1305	124.5-126.5	qmLwr2-1	qcLwr2-1	2016 (Ct), 2017 (Ct), 2018 (Ct)	Vrs1/Int-d
		qLwr3-2	3H	54	3HL_15374972	603144792	3HL_48064911	594519615	5.6599	4.4303	0.0548	52.5-56.5	qmLwr3-2	qcLwr3-3	2016 (Rt+Ct), 2018 (Rt+Ct)
		qLwr7-2	7H	80	GMS46	511809581	7_494149861	514433139	32.7656	43.6468	0.1722	79.5-80.5	qmLwr7-2	qcLwr7-1	2016 (Rt), 2018 (Rt)
		qLwr7-4	7H	166	7HS_5799924	166039715	Bmag571	169396717	17.2382	16.7171	0.1093	165.5-166.5	qmLwr7-4	qcLwr7-6	2016 (Rt)
	2017	qLwr1-1	1H	23	1H_22440310	415734956	M_219981_96	417538904	4.9467	4.6751	0.0653	22.5-23.5	qmLwr1-1	qcLwr1-1	2017 (Ct), 2018 (Rt, Ct, Rt+Ct)	HvCO9; HvSMOS1
		qLwr2-1	2H	125	2HL_18970523	647935076	2HL_22930294	652507787	18.8251	22.2734	-0.1569	124.5-126.5	qmLwr2-1	qcLwr2-1	2016 (Ct), 2017 (Ct), 2018 (Ct)	Vrs1/Int-d
		qLwr7-1	7H	68	M_96819_188	503883662	7HS_35867270	N/A	10.9958	11.1873	0.1007	67.5-68.5	qmLwr7-1			Nud; HvTaMOC1
		qLwr7-3	7H	136	7_382544975	410746689	7HS_29196961	337033067	25.5681	35.7868	-0.1809	135.5-136.5	qmLwr7-3
	2018	qLwr1-1	1H	23	1H_22440310	415734956	M_219981_96	417538904	9.0101	3.8824	0.0602	22.5-23.5	qmLwr1-1	qcLwr1-1	2017 (Ct), 2018 (Rt, Ct, Rt+Ct)	HvCO9; HvSMOS1
		qLwr2-1	2H	125	2HL_18970523	647935076	2HL_22930294	652507787	50.527	50.4698	-0.2388	124.5-126.5	qmLwr2-1	qcLwr2-1	2016 (Ct), 2017 (Ct), 2018 (Ct)	Vrs1/Int-d
		qLwr2-2	2H	132	2_531230596	662451044	2HL_43143355	668047109	25.2969	14.5151	0.1258	131.5-132.5	qmLwr2-2			HvOsEXPA10; HvXIAO
		qLwr3-1	3H	18	3_541192201	670024654	3HL_42780152	666326204	3.9185	1.4264	-0.0381	17.5-18.5	qmLwr3-1	qcLwr3-1	2017 (Rt), 2018 (Rt, Rt+Ct)	HvOsBDG1
		qLwr3-2	3H	55	3HL_15374972	603144792	3HL_48064911	594519615	5.0644	1.8984	0.0419	52.5-56.5	qmLwr3-2	qcLwr3-4	2016 (Rt+Ct)
		qLwr4-1	4H	130	4HS_17482435	54724531	Ebmag781	46728747	4.287	1.5316	0.0389	129.5-131.5	qmLwr4-1	qcLwr4-1	2018 (Rt, Ct)
		qLwr7-2	7H	80	GMS46	511809581	7_494149861	514433139	23.3373	12.5527	0.1078	79.5-80.5	qmLwr7-2	qcLwr7-1	2016 (Rt), 2018 (Rt)
Ga	2016	qGa2-1	2H	125	2HL_18970523	647935076	2HL_22930294	652507787	52.5353	30.0437	1.9416	124.5-126.5	qmGa2-1	qcGa2-1	2016 (Ct), 2017 (Ct), 2018 (Ct)	Vrs1/Int-d
		qGa3-1	3H	21	3_535856638	664326468	3HL_10565488	661185207	11.7872	2.6592	0.5493	19.5-21.5	qmGa3-1	qcGa3-2	2016 (Rt, Rt+Ct), 2017 (Rt, Rt+Ct)	HvOsBDG1
		qGa3-4	3H	84	3_403275941	512777734	3HL_26328866	512906234	13.4804	3.2351	-0.5812	83.5-84.5	qmGa3-4	qcGa3-8	2017 (Rt+Ct)	HvD61-1; HvD61-2; HvD61-3
		qGa7-1	7H	67	7HL_39503073	552069817	M_125216_531	549534815	52.5989	29.9693	1.7545	64.5-65.5	qmGa7-1	qcGa7-2	2016 (Rt), 2017 (Rt), 2018 (Rt)
		qGa7-2	7H	151	7HL_6335336	345673515	Bmac31	N/A	51.9408	29.0356	1.7459	150.5-151.5	qmGa7-3	qcGa7-4	2016 (Rt, Ct), 2017 (Rt), 2018 (Rt)	btwd1
	2017	qGa1-1	1H	128	1_12786191	22127846	1_19877648	21610415	3.6353	0.6602	-0.322	127.5-128.5	qmGa1-1			HvDEP2-4
		qGa2-1	2H	125	2HL_18970523	647935076	2HL_22930294	652507787	67.0871	51.0132	3.1251	124.5-126.5	qmGa2-1	qcGa2-1	2016 (Ct), 2017 (Ct), 2018 (Ct)	Vrs1/Int-d
		qGa3-2	3H	24	3HL_24835298	655677632	3_528786733	657162451	6.1291	1.1417	0.4568	23.5-24.5	qmGa3-2	qcGa3-2	2017 (Ct), 2018 (Rt, Rt+Ct)
		qGa3-3	3H	57	3HL_34537138	585395315	3HL_24669457	587423104	8.2224	1.5827	0.5023	56.5-57.5	qmGa3-3	qcGa3-6	2017 (Ct), 2018 (Ct)
		qGa3-5	3H	95	1_446245465	467097001	3_381989792	466670826	16.0168	3.5378	-0.7466	94.5-95.5	qmGa3-5			Hvemp16
		qGa4-1	4H	61	4_430947935	532000072	Bmag490	529571539	3.3315	0.5947	-0.3102	59.5-62.5	qmGa4-1	qcGa4-1	2017 (Rt, Ct), 2018 (Rt, Rt+Ct)
		qGa5-1	5H	23	GBM1176	9866452	5_13217441	13275486	4.7295	0.9995	-0.3985	21.5-26.5
		qGa7-1	7H	67	7HL_39503073	552069817	M_125216_531	549534815	40.6773	18.8962	1.7218	66.5-67.5	qmGa7-2	qcGa7-2	2016 (Rt), 2017 (Rt), 2018 (Rt)	Nud; HvTaMOC1
		qGa7-2	7H	151	7HL_6335336	345673515	Bmac31	N/A	37.7858	13.8448	1.489	150.5-151.5	qmGa7-3	qcGa7-4	2016 (Rt, Ct), 2017 (Rt), 2018 (Rt)	btwd1
		qGa7-3	7H	153	M_90598_706	347750109	6HL_26291109	N/A	16.9782	3.9397	-0.7908	152.5-153.5	qmGa7-4
	2018	qGa1-2	1H	132	1_21963834	18792442	1H_55583778	18115338	4.4976	0.903	-0.3634	130.5-133.5	qmGa1-2	qcGa1-2	2017 (Rt), 2018 (Rt), 2018 (Rt+Ct)
		qGa2-2	2H	127	2HL_22930005	652508158	2HL_17075593	653982961	62.3081	45.2495	2.8486	126.5-127.5	qmGa2-1	qcGa2-1	2016 (Ct), 2017 (Ct), 2018 (Ct)	Vrs1/Int-d
		qGa3-2	3H	25	3_528786733	657162451	3_528470541	652657666	9.8069	2.1932	0.6091	23.5-25.5	qmGa3-2	qcGa3-2	2017 (Ct), 2018 (Rt, Rt+Ct)
		qGa3-6	3H	144	3HS_32545487	253218368	3_260593928	390330636	24.8168	7.7028	-1.0643	143.5-144.5	qmGa3-6
		qGa3-7	3H	191	M_168364_1478	115928536	3HS_28871858	105748147	12.8061	3.0168	0.6637	190.5-191.5	qmGa3-7			HvGn1a
		qGa4-1	4H	61	4_430947935	532000072	Bmag490	529571539	21.2257	5.9082	-0.9384	59.5-61.5	qmGa4-1	qcGa4-1	2017 (Rt, Ct), 2018 (Rt, Rt+Ct)
		qGa4-2	4H	76	4HL_15475917	496580742	M_92618_566	497919163	12.0578	2.8746	0.6509	75.5-77.5	qmGa4-2
		qGa5-2	5H	155	5HL_13495684	379911642	M_81421_1318	N/A	3.2223	0.6262	-0.3185	154.5-156.5	qmGa5-2			HvCMF13-1
		qGa7-1	7H	67	7HL_39503073	552069817	M_125216_531	549534815	45.227	26.2063	1.945	66.5-67.5	qmGa7-2	qcGa7-2	2016 (Rt), 2017 (Rt), 2018 (Rt)	Nud; HvTaMOC1
Gp	2016	qGp2-1	2H	127	2HL_22930005	652508158	2HL_17075593	653982961	30.6438	16.7513	0.8131	126.5-127.5	qmGp2-1	qcGp2-1	2016 (Ct), 2017 (Ct), 2018 (Ct)	Vrs1/Int-d
		qGp3-1	3H	32	3HL_15958290	640139984	3HL_32354397	631859832	9.0543	3.4133	0.3689	31.5-32.5	qmGp3-1			sdw1/denso; Hvvp1
		qGp3-3	3H	84	3_403275941	512777734	3HL_26328866	512906234	4.3428	1.4105	-0.2138	83.5-84.5				HvD61-1; HvD61-2; HvD61-3
		qGp7-1	7H	65	7HL_8312277	563855932	7HL_13143105	562785370	39.8088	26.9961	0.9258	64.5-65.5	qmGp7-1	qcGp7-1	2016 (Rt), 2017 (Rt), 2018 (Rt)
		qGp7-4	7H	136	7_382544975	410746689	7HS_29196961	337033067	48.118	42.46	-1.1691	135.5-136.5	qmGp7-4
	2017	qGp2-1	2H	125	2HL_18970523	647935076	2HL_22930294	652507787	43.4733	25.8285	1.2511	124.5-126.5	qmGp2-1	qcGp2-1	2016 (Ct), 2017 (Ct), 2018 (Ct)	Vrs1/Int-d
		qGp3-2	3H	37	3HL_44939929	624567643	3HL_43480963	624787076	7.3378	1.9899	0.3353	36.5-37.5	qmGp3-2			Vrn-H3/Sgh3
		qGp3-4	3H	91	3_362874381	483678055	3_267212934	488523925	6.0785	1.6423	-0.2861	90.5-91.5	qmGp3-3
		qGp5-1	5H	53	5HL_39677860	136221606	5_215461168	283643803	4.1692	1.0793	-0.2549	52.5-54.5	qmGp5-1
		qGp7-1	7H	65	7HL_8312277	563855932	7HL_13143105	562785370	50.4402	35.1776	1.321	64.5-65.5	qmGp7-1	qcGp7-1	2016 (Rt), 2017 (Rt), 2018 (Rt)
		qGp7-2	7H	94	Bmag746	461411130	7_318484923	471569965	11.3662	3.2907	0.4053	93.5-94.5	qmGp7-2
		qGp7-5	7H	163	7HS_33151126	214882817	M_262022_735	167591333	22.4753	8.1929	-0.6543	161.5-164.5	qmGp7-5
		qGp7-6	7H	166	7HS_5799924	166039715	Bmag571	169396717	36.3548	18.7222	0.9899	165.5-166.5	qmGp7-6	qcGp7-6	2016 (Rt), 2017 (Rt, Rt+Ct)
	2018	qGp2-1	2H	127	2HL_22930005	652508158	2HL_17075593	653982961	32.0327	17.741	1.1464	126.5-127.5	qmGp2-1	qcGp2-1	2016 (Ct), 2017 (Ct), 2018 (Ct)	Vrs1/Int-d
		qGp7-1	7H	65	7HL_8312277	563855932	7HL_13143105	562785370	48.1963	39.3641	1.5354	64.5-65.5	qmGp7-1	qcGp7-1	2016 (Rt), 2017 (Rt), 2018 (Rt)
		qGp7-2	7H	94	Bmag746	461411130	7_318484923	471569965	39.6559	26.1841	1.2566	93.5-94.5	qmGp7-2
		qGp7-3	7H	96	4HL_39191572	464356287	M_100388_582	465054633	18.7321	8.2137	-0.7055	95.5-96.5	qmGp7-3
Gd	2016	qGd2-1	2H	125	2HL_18970523	647935076	2HL_22930294	652507787	58.3723	22.5616	0.2824	124.5-126.5	qmGd2-1	qcGd2-1	2016 (Ct), 2017 (Ct), 2018 (Ct)	Vrs1/Int-d
		qGd3-1	3H	21	3_535856638	664326468	3HL_10565488	661185207	4.9236	0.5669	0.0426	19.5-21.5	qmGd3-1	qcGd3-1	2016 (Rt)	HvOsBDG1
		qGd3-3	3H	32	3HL_15958290	640139984	3HL_32354397	631859832	4.6076	0.588	0.0462	31.5-32.5	qmGd3-3			sdw1/denso; Hvvp1
		qGd3-4	3H	84	3_403275941	512777734	3HL_26328866	512906234	13.849	1.9262	-0.0753	83.5-84.5	qmGd3-4			HvD61-1; HvD61-2; HvD61-3
		qGd5-2	5H	155	5HL_13495684	379911642	M_81421_1318	N/A	3.3787	0.3949	-0.0357	154.5-155.5	qmGd5-3			HvCMF13-1
		qGd7-1	7H	65	7HL_8312277	563855932	7HL_13143105	562785370	61.1553	25.2386	0.2703	64.5-65.5	qmGd7-1
		qGd7-3	7H	118	7HS_21525102	240732513	7HS_31095616	239095299	48.3791	14.4007	-0.2064	117.5-118.5	qmGd7-4			HvTaCYP78A3
		qGd7-4	7H	151	7HL_6335336	345673515	Bmac31	N/A	66.2819	31.1495	0.3035	150.5-151.5	qmGd7-5	qcGd7-2	2016 (Rt, Ct), 2017 (Rt), 2018 (Rt)	btwd1
	2017	qGd1-1	1H	8	7_344586347	468453100	1H_57138137	457489047	4.2327	0.7513	-0.043	7.5-11.5	qmGd1-1
		qGd2-2	2H	127	2HL_22930005	652508158	2HL_17075593	653982961	68.6061	53.3553	0.4024	126.5-127.5	qmGd2-1	qcGd2-1	2016 (Ct), 2017 (Ct), 2018 ©	Vrs1/Int-d
		qGd3-2	3H	27	3_529115904	654698404	3HL_38740410	651817283	5.6123	1.0437	0.0542	26.5-27.5	qmGd3-2	qcGd3-2	2016 (Ct), 2017 (Ct), 2018 (Rt, Ct, Rt+Ct)
		qGd3-5	3H	111	Bmag138	341495274	Bmac129	214238820	25.9656	7.524	0.1365	110.5-111.5	qmGd3-5
		qGd4-1	4H	60	4HL_5092076	531274064	4_430947935	532000072	6.3932	1.1985	-0.0548	59.5-62.5	qmGd4-1	qcGd4-1	2018 (Rt+Ct)
		qGd5-1	5H	126	5_95944672	179331422	5HL_29788070	292411014	7.8935	1.5034	-0.0645	125.5-126.5	qmGd5-2
		qGd7-1	7H	67	7HL_39503073	552069817	M_125216_531	549534815	45.8355	26.1558	0.2527	66.5-67.5	qmGd7-1			Nud; HvTaMOC1
		qGd7-5	7H	225	M_94859_1021	7562994	7HS_22537347	6544811	5.0971	0.9593	-0.0491	224.5-227	qmGd7-6	qcGd7-3	2017 (Ct)	HvGS3; HvTaGS-D1; HvD1
	2018	qGd1-2	1H	103	1_63836089	69585671	1H_52636104	57260382	3.8189	1.3193	-0.0536	101.5-104.5	qmGd1-2			HvOsPPKL2
		qGd2-1	2H	125	2HL_18970523	647935076	2HL_22930294	652507787	52.6811	53.2302	0.3713	124.5-126.5	qmGd2-1	qcGd2-1	2016 (Ct), 2017 (Ct), 2018 (Ct)	Vrs1/Int-d
		qGd3-3	3H	31	3HL_15958297	640140078	3HL_13955756	639791603	7.6455	2.8285	0.0867	30.5-31.5	qmGd3-3
		qGd7-1	7H	66	7HL_37199773	561129139	7HL_4313756	555595912	39.9893	30.2635	0.2533	65.5-66.5	qmGd7-1
		qGd7-2	7H	94	Bmag746	461411130	7_318484923	471569965	11.1831	4.3837	0.0967	93.5-94.5	qmGd7-3
Gr	2016	qGr1-1	1H	23	1H_22440310	415734956	M_219981_96	417538904	5.1991	3.6388	-0.0088	22.5-23.5	qmGr1-1			HvCO9; HvSMOS1
		qGr2-1	2H	125	2HL_18970523	647935076	2HL_22930294	652507787	22.5749	20.9698	0.0233	124.5-126.5	qmGr2-1	qcGr2-1	2016 (Ct)	Vrs1/Int-d
		qGr3-1	3H	53	3HL_15374972	603144792	3HL_48064911	594519615	5.4334	3.6621	-0.0088	52.5-54.5	qmGr3-2
		qGr7-2	7H	80	GMS46	511809581	7_494149861	514433139	31.7389	36.1994	-0.0277	79.5-80.5	qmGr7-2
		qGr7-3	7H	111	7_270366894	262088932	7HS_26745260	N/A	19.7099	17.2076	0.0193	110.5-111.5	qmGr7-3	qcGr7-1	2016 (Rt)
		qGr7-6	7H	166	7HS_5799924	166039715	Bmag571	169396717	10.6425	8.0204	-0.0134	165.5-166.5
	2017	qGr1-2	1H	37	1H_24961778	374566656	1H_58042355	373107390	6.7731	1.6883	-0.0115	36.5-37.5	qmGr1-2			Vrs3/Int-a
		qGr2-1	2H	125	2HL_18970523	647935076	2HL_22930294	652507787	24.1161	8.5462	0.0285	124.5-126.5	qmGr2-1	qcGr2-1	2016 (Ct)	Vrs1/Int-d
		qGr7-1	7H	68	M_96819_188	503883662	7HS_35867270	N/A	21.9702	7.5672	-0.0243	67.5-68.5	qmGr7-1			Nud; HvTaMOC1
		qGr7-4	7H	118	7HS_21525102	240732513	7HS_31095616	239095299	40.145	20.0377	0.0399	117.5-118.5				HvTaCYP78A3
		qGr7-5	7H	151	7HL_6335336	345673515	Bmac31	N/A	58.9398	46.828	-0.061	150.5-151.5	qmGr7-4			btwd1
	2018	qGr1-1	1H	23	1H_22440310	415734956	M_219981_96	417538904	10.308	8.5687	-0.0126	22.5-23.5	qmGr1-1			HvCO9; HvSMOS1
		qGr2-1	2H	126	2_527241334	652603929	2HL_22930005	652508158	23.3708	23.9884	0.0228	124.5-126.5	qmGr2-1	qcGr2-1	2016 (Ct)	Vrs1/Int-d
		qGr3-2	3H	56	3HL_48064911	594519615	3_474974240	590899693	3.5442	2.43	-0.0067	55.5-56.5
		qGr4-1	4H	73	4_407308714	518010814	4HL_46272554	521454355	4.5603	3.153	-0.0077	72.5-73.5	qmGr4-1
		qGr5-1	5H	203	5_226253827	533433498	5_436205970	535445866	4.1066	2.909	0.0073	202.5-203.5	qmGr5-1			Hvemp6
		qGr7-2	7H	80	GMS46	511809581	7_494149861	514433139	21.9139	22.1206	-0.0201	79.5-80.5	qmGr7-2
		qGr7-5	7H	151	7HL_6335336	345673515	Bmac31	N/A	24.7597	26.0879	-0.0221	150.5-151.5	qmGr7-4			btwd1
Ffd	2016	qFfd1-2	1H	74	1_201848085	320804189	1H_61681644	320298878	4.3392	3.2911	-0.035	72.5-74.5	qmFfd1-2
		qFfd2-1	2H	125	2HL_18970523	647935076	2HL_22930294	652507787	36.1365	52.7018	0.1542	124.5-126.5	qmFfd2-1	qcFfd2-1	2016 (Ct), 2017 (Ct), 2018 (Ct)	Vrs1/Int-d
		qFfd3-4	3H	192	3HS_28871858	105748147	3HS_23529315	105740592	3.4769	2.4985	-0.0306	191.5-192.5	qmFfd3-4	qcFfd3-1	2017 (Rt+Ct)
	2017	qFfd1-2	1H	74	1_201848085	320804189	1H_61681644	320298878	5.4012	3.4219	-0.0398	72.5-74.5	qmFfd1-2
		qFfd2-1	2H	125	2HL_18970523	647935076	2HL_22930294	652507787	41.0991	55.5727	0.1764	124.5-126.5	qmFfd2-1	qcFfd2-1	2016 (Ct), 2017 (Ct), 2018 (Ct)	Vrs1/Int-d
		qFfd3-1	3H	13	3HL_21691177	675226389	3HL_6924929	674522042	4.253	2.5832	0.036	12.5-13.5	qmFfd3-1			HvTGW6-3
		qFfd3-3	3H	127	M_224438_795	191801793	3HS_8199020	195478630	6.316	4.0138	0.0431	125.5-127.5	qmFfd3-3
		qFfd3-4	3H	193	M_157760_958	91956883	3HS_5478941	92817678	11.8008	8.5742	-0.063	192.5-193.5	qmFfd3-4	qcFfd3-1	2017 (Rt+Ct)
	2018	qFfd1-1	1H	23	1H_22440310	415734956	M_219981_96	417538904	12.5843	8.5359	-0.0497	22.5-23.5	qmFfd1-1			HvCO9; HvSMOS1
		qFfd2-1	2H	125	2HL_18970523	647935076	2HL_22930294	652507787	44.4773	56.9925	0.1413	124.5-126.5	qmFfd2-1	qcFfd2-1	2016 (Ct), 2017 (Ct), 2018 (Ct)	Vrs1/Int-d
		qFfd3-2	3H	32	3HL_15958290	640139984	3HL_32354397	631859832	4.6809	2.6315	0.0306	31.5-32.5	qmFfd3-2			sdw1/denso; Hvvp1
		qFfd4-1	4H	111	4_166903149	114687464	3HS_12473800	88857056	5.9865	3.2796	-0.0324	110.5-111.5	qmFfd4-1
		qFfd7-1	7H	80	GMS46	511809581	7_494149861	514433139	18.01	13.0418	-0.0612	79.5-80.5	qmFfd7-1
		qFfd7-2	7H	183	7HS_23607469	N/A	7HS_33683527	87379476	4.3854	2.4842	0.0268	182.5-183.5	qmFfd7-2
a Tgw, thousand grain weight; Gl, grain length; Gw, grain width; Lwr, grain length-width ratio; Ga, grain area; Gp, grain perimeter; Gd, grain diameter; Gr, grain roundness; Ffd, factor form density. The same as below.
b QTLs in bold indicate the major QTL with explaining more than 10% of the phenotype variation. The same as below.
c Chromosome. The same as below.
d The phenotypic variation explained (in %) by each QTL. The same as below.
e Additive effect; +, positive allele coming from Huadamai 6; −, positive allele coming from Huaai 11. The same as below.
f 1.5-LOD confidence interval. The same as below.

## Sheet: Table S2
Table S2. Stable QTLs identified for nine grain size and weight traits in two or more year using single-environment QTL analysis.
Trait	QTL a	Chr. b	Genetic position (cM)	Left Marker	Physic position (bp) c	Right Marker	Physic position (bp) c	LOD	PVE d	Add e	Year	Candidate genes or orthologs
Tgw	qTgw2-1	2H	125/127	2HL_22930005	652508158	2HL_17075593	653982961	52.1-70.02	73.58-80.62	+	2016, 2017, 2018	Vrs1/Int-d
	qTgw4-1	4H	60/61	4HL_5092076	531274064	Bmag490	529571539	4.76-9.37	1.41-2.58	-	2017, 2018
	qTgw5-1	5H	0	5HS_7374618	2568671	5_54803	433302	3.84-5.61	0.93-1.67	-	2017, 2018
Gl	qGl2-1	2H	127/128	2HL_22930005	652508158	2HL_34260490	651436599	14.42-30.13	5.11-12.61	+	2016, 2017, 2018	Vrs1/Int-d
	qGl7-1	7H	65	7HL_8312277	563855932	7HL_13143105	562785370	54.34-58.45	46.72-48.07	+	2016, 2017, 2018
	qGl7-2	7H	136	7_382544975	410746689	7HS_29196961	337033067	43.09-44.66	26.17-32.55	-	2016, 2017, 2018
Gw	qGw1-3	1H	127/128	1H_74333028	22261024	1_19877648	21610415	3.79-3.83	0.71-1.41	-	2016, 2017	HvDEP2-1
	qGw2-3	2H	125	2HL_18970523	647935076	2HL_22930294	652507787	57.54-77.02	62.06-79.15	+	2016, 2017, 2018	Vrs1/Int-d
	qGw4-1	4H	60/61	4HL_5092076	531274064	Bmag490	529571539	5.46-8.05	1.08-1.73	-	2017, 2018
	qGw6-1	6H	24/25	6_524146158	566844037	6_518846666	565701071	3.52-4.40	0.64-1.67	-	2016, 2017	HvOsbHLH107; HvBLS1
	qGw7-2	7H	67	7HL_39503073	552069817	M_125216_531	549534815	19.27-30.27	6.73-10.86	+	2016, 2017, 2018	Nud; HvTaMOC1
Lwr	qLwr1-1	1H	23	1H_22440310	415734956	M_219981_96	417538904	4.19-9.01	3.20-4.68	+	2016, 2017, 2018	HvCO9; HvSMOS1
	qLwr2-1	2H	125	2HL_18970523	647935076	2HL_22930294	652507787	18.83-50.53	20.53-50.47	-	2016, 2017, 2018	Vrs1/Int-d
	qLwr3-2	3H	54/55	3HL_15374972	603144792	3HL_48064911	594519615	5.06-5.66	1.90-4.43	+	2016, 2018
	qLwr7-2	7H	80	GMS46	511809581	7_494149861	514433139	23.34-32.77	12.55-43.65	+	2016, 2018
Ga	qGa2-1	2H	125	2HL_18970523	647935076	2HL_22930294	652507787	52.54-67.09	30.04-51.01	+	2016, 2017, 2018	Vrs1/Int-d
	qGa3-2	3H	24/25	3HL_24835298	655677632	3_528470541	652657666	6.13-9.81	1.14-2.19	+	2017, 2018
	qGa4-1	4H	61	4_430947935	532000072	Bmag490	529571539	3.33-21.23	0.59-5.91	-	2017, 2018
	qGa7-2	7H	67	7HL_39503073	552069817	M_125216_531	549534815	40.68-52.60	18.90-29.97	+	2016, 2017, 2018	Nud; HvTaMOC1
	qGa7-3	7H	151	7HL_6335336	345673515	Bmac31	N/A	37.79-51.94	13.84-29.04	+	2016, 2017	btwd1
Gp	qGp2-2	2H	127	2HL_22930005	652508158	2HL_17075593	653982961	30.64-43.47	16.75-25.83	+	2016, 2017, 2018	Vrs1/Int-d
	qGp7-1	7H	65	7HL_8312277	563855932	7HL_13143105	562785370	39.81-50.44	27.00-39.36	+	2016, 2017, 2018
	qGp7-2	7H	94	Bmag746	461411130	7_318484923	471569965	11.37-39.66	3.29-26.18	+	2017, 2018
Gd	qGd2-1	2H	125	2HL_18970523	647935076	2HL_22930294	652507787	52.68-68.61	22.56-53.36	+	2016, 2017, 2018	Vrs1/Int-d
	qGd3-3	3H	31/32	3HL_15958297	640140078	3HL_32354397	631859832	4.61-7.65	0.59-2.83	+	2016, 2018	sdw1/denso; HvVP1
	qGd7-2	7H	66/67	7HL_37199773	561268251	M_125216_531	549534815	39.99-61.16	25.24-30.26	+	2016, 2017, 2018	Nud; HvTaMOC1
Gr	qGr1-1	1H	23	1H_22440310	415734956	M_219981_96	417538904	6.48-10.31	6.14-8.57	-	2016, 2018	HvCO9; HvSMOS1
	qGr2-1	2H	125/126	2HL_18970523	647935076	2_527241334	652603929	23.37-25.95	23.99-40.37	+	2016, 2017, 2018	Vrs1/Int-d
	qGr7-2	7H	80	GMS46	511809581	7_494149861	514433139	21.91-31.74	22.12-36.20	-	2016, 2018
	qGr7-5	7H	151	7HL_6335336	345673515	Bmac31	225251061	24.76-58.94	26.09-46.83	-	2017, 2018	btwd1
Ffd	qFfd1-2	1H	74	1_201848085	320804189	1H_61681644	320298878	4.34-5.4	3.29-3.42	-	2016, 2017
	qFfd2-1	2H	125	2HL_18970523	647935076	2HL_22930294	652507787	36.14-44.48	52.7-56.99	+	2016, 2017, 2018	Vrs1/Int-d
	qFfd3-4	3H	192/193	3HS_28871858	105748147	3HS_5478941	92817678	3.48-11.8	2.5-8.57	-	2016, 2017
a QTLs in bold indicated the major QTL with explaining more than 10% of the phenotype variation (mean value from all years).
b Chromosome. The same as below.
c The physical position of the marker was based on the alignment results of the marker sequences in the latest barley genome database (https://webblast.ipk-gatersleben.de/barley_ibsc/). The same as below.
d The phenotypic variation explained (in %) by each QTL. The same as below.
e Additive effect; positive values indicated that the alleles coming from Huadamai 6; negative values indicate that the alleles coming from Huaai 11. The same as below.

## Sheet: Table S3
Table S3. List of putative pleiotropy or linkage of QTLs detected in different traits by single-environment QTL analysis.
No.	Chr.	Genetic Position (cM)	Physic Position (Mb)	Involved traits	LOD	PVE	Add
1	1H	22.5-23.5	415.25-423.42	Lwr, Gr, Ffd	4.19-12.58	3.20-8.57	+/-
2	1H	126.5-128.5	21.61-22.26	Gw, Ga	3.64-3.83	0.66-1.41	-
3	1H	129.5-133.5	18.12-18.79	Tgw, Gw, Ga	4.50-8.70	0.90-2.36	-
4	2H	124.5-128.5	647.83-653.98	Tgw, Gl, Gw, Lwr, Ga, Gp, Gd, Gr, Ffd	14.42-77.02	5.11-80.62	+/-
5	3H	6.5-8.5	682.23-683.15	Tgw, Gw	3.45-6.33	0.99-2.50	+
6	3H	19.5-21.5	661.19-664.33	Tgw, Gw, Ga, Gd	3.47-11.88	0.57-2.66	+
7	3H	23.5-25.5	652.66-658.11	Tgw, Ga	6.13-9.81	1.14-2.79	+
8	3H	29.5-32.5	631.86-641.57	Gl, Gw, Gp, Gd, Ffd	4.61-9.05	0.59-3.41	+
9	3H	52.5-57.5	585.40-603.14	Gl, Lwr, Ga, Gr	3.54-9.20	1.58-4.43	+/-
10	3H	83.5-84.5	511.22-512.91	Gw, Ga, Gp, Gd	4.34-13.85	1.41-3.24	-
11	3H	94.5-95.5	466.67-467.10	Tgw, Ga	5.84-16.02	1.76-3.54	-
12	3H	190.5-193.5	91.96-105.75	Gw, Ga, Ffd	3.48-12.81	0.79-8.57	+/-
13	4H	58.5-60.5	531.27-532.00	Tgw, Gw, Ga, Gd	3.33-21.23	0.59-5.91	-
14	5H	154.5-156.5	379.68-379.91	Ga, Gd	3.22-3.38	0.39-0.63	-
15	7H	64.5-68.5	546.66-563.86	Gl, Gw, Lwr, Ga, Gp, Gd,Gr	11.00-61.16	6.73-48.07	+/-
16	7H	79.5-80.5	511.81-514.43	Lwr, Gr, Ffd	18.01-32.77	12.55-43.65	+/-
17	7H	93.5-94.5	461.41-471.57	Gp, Gd	11.18-39.66	3.29-26.18	+
18	7H	95.5-97.5	464.36-468.79	Tgw, Gp	11.29-18.73	3.93-8.21	+/-
19	7H	117.5-118.5	239.10-240.73	Gd, Gr	40.15-48.38	14.40-20.04	+/-
20	7H	135.5-136.5	382.25-410.75	Gl, Lwr, Gp	25.57-48.12	26.17-42.46	-
21	7H	150.5-151.5	345.67-381.62	Tgw, Ga, Gd, Gr	9.36-66.28	2.55-46.83	+/-
22	7H	165.5-166.5	166.04-169.40	Tgw, Lwr, Gp, Gr	7.65-36.35	2.60-18.72	+
23	7H	181.5-183.5	81.34-87.38	Tgw, Ffd	4.39-4.89	2.48-2.53	+

## Sheet: Table S4
Table S4. Putative QTLs for barley grain size and weight identified in the DH populations using multi-environment trait (MET) analysis.
Trait	MET QTL	Chr.	Genetic Position (cM)	Left Marker	Physic Position (bp)	Right Marker	Physic Position (bp)	LOD	LODA a	LODAE b	PVE	PVEA c	PVEAE d	Add	AE_1 e	AE_2	AE_3	h2 f	CI	Main QTL g	Year h	Covariate QTL	Covariate	Candidate genes or orthologs
Tgw	qmTgw1-1	1H	14	1_346473338	450923346	1H_57269352	449866310	6.5285	5.5582	0.9704	1.1637	1.0837	0.0801	-0.7367	0.0745	0.1994	-0.2739	93.1174	12.5-14.5	qTgw1-1	2018
	qmTgw1-2	1H	131	1_21963834	18792442	1H_55583778	18115338	9.8257	6.0716	3.7541	1.7938	1.2288	0.565	-0.775	0.2314	0.4959	-0.7273	68.5026	129.5-132.5	qTgw1-2	2018	qcTgw1-3	2018 (Rt)
	qmTgw2-1	2H	125	2HL_18970523	647935076	2HL_22930294	652507787	65.8899	62.9214	2.9685	63.2091	22.0872	41.1218	3.6167	-3.4287	6.9787	-3.55	34.9431	124.5-126.5	qTgw2-1	2016, 2017, 2018	qcTgw2-1	2016 (Ct), 2017 (Ct),2018 (Ct)	Vrs1/Int-d
	qmTgw3-1	3H	25	3_528786733	657162451	3_528470541	652657666	9.6922	3.9333	5.7589	1.7248	0.8042	0.9206	0.6753	-0.5489	-0.4719	1.0208	46.6257	23.5-25.5	qTgw3-3	2018
	qmTgw3-2	3H	95	1_446245465	467097001	3_381989792	466670826	5.8743	1.9196	3.9547	1.4108	0.3935	1.0173	-0.438	0.5046	-0.9959	0.4912	27.892	94.5-95.5	qTgw3-4	2017			Hvemp16
	qmTgw4-1	4H	60	4HL_5092076	531274064	4_430947935	532000072	14.9106	12.3181	2.5925	2.9999	2.6168	0.3832	-1.1422	0.5944	-0.1504	-0.444	87.2267	59.5-60.5	qTgw4-1	2017, 2018	qcTgw4-1	2018 (Rt, Ct, Rt+Ct)
	qmTgw5-1	5H	0	5HS_7374618	2568671	5_54803	433302	10.6409	9.7521	0.8888	2.2265	2.02	0.2065	-0.991	0.3682	-0.4052	0.037	90.7254	0-0.5	qTgw5-1	2017, 2018	qcTgw5-1	2016 (Rt), 2018 (Rt, Ct, Rt+Ct)
	qmTgw7-1	7H	12	7_584878350	639840575	7_583744292	638533031	4.7268	4.1894	0.5374	0.9857	0.8362	0.1495	0.6875	-0.2455	0.4083	-0.1627	84.8331	11.5-14.5	qTgw7-1	2017	qcTgw7-1	2016 (Rt)	HvGW6a
	qmTgw7-2	7H	97	7_440111505	468260267	7HL_39790713	451918190	11.542	6.2937	5.2483	3.1062	1.28	1.8262	0.7921	-0.5013	1.3249	-0.8237	41.2079	96.5-97.5	qTgw7-2	2017
	qmTgw7-3	7H	151	7HL_6335336	345673515	Bmac31	N/A	9.9166	4.0105	5.9061	1.8206	0.8075	1.0131	0.633	-0.2136	-0.7417	0.9553	44.3535	150.5-151.5	qTgw7-3	2018	qcTgw7-6	2016 (Rt)	btwd1
	qmTgw7-4	7H	166	7HS_5799924	166039715	Bmag571	169396717	7.8143	4.5779	3.2365	1.8498	0.8655	0.9843	0.6618	-0.3853	0.99	-0.6047	46.7888	165.5-166.5	qTgw7-4	2017	qcTgw7-8	2017 (Rt)
	qmTgw7-5	7H	183	7HS_23607469	N/A	7HS_33683527	87379476	5.3997	2.6539	2.7458	1.2769	0.534	0.7428	0.5116	0.8158	-0.6244	-0.1913	41.8233	181.5-183.5	qTgw7-5	2016	qcTgw7-8	2016 (Ct, Rt+Ct), 2018 (Ct, Rt+Ct)
Gl	qmGl2-1	2H	128	2_522610509	648821845	2HL_34260490	651436599	59.5942	49.4618	10.1324	8.8015	6.0845	2.717	0.2579	-0.2432	0.1345	0.1088	69.1303	127.5-128.5	qGl2-1	2016, 2017, 2018	qcGl2-2	2017 (Ct), 2018 (Ct)	Vrs1/Int-d
	qmGl3-1	3H	32	3HL_15958290	640139984	3HL_32354397	631859832	8.4331	5.5233	2.9098	0.9136	0.4751	0.4385	0.0744	0.1008	-0.0573	-0.0435	52.0031	31.5-32.5	qGl3-1	2016			sdw1/denso; Hvvp1
	qmGl3-2	3H	48	3HL_33828484	606009716	3HL_33363575	604493291	10.0802	4.4946	5.5857	1.0219	0.3931	0.6288	0.0614	-0.0496	0.1096	-0.06	38.4676	47.5-48.5	qGl3-2	2017	qcGl3-4	2017 (Rt, Ct, Rt+Ct), 2018 (Rt, Ct, Rt+Ct)	HvAUX1
	qmGl3-3	3H	53	3HL_15374972	603144792	3HL_48064911	594519615	9.3783	4.4198	4.9585	0.846	0.4155	0.4306	0.0625	-0.0443	-0.0456	0.09	49.1077	52.5-55.5	qGl3-3	2018
	qmGl3-4	3H	73	M_125452_3570	545349800	Gms116	557217275	13.0535	12.0413	1.0122	1.135	1.0355	0.0995	-0.0987	0.039	-0.0357	-0.0032	91.2335	72.5-73.5	qGl3-4	2017
	qmGl7-1	7H	65	7HL_8312277	563855932	7HL_13143105	562785370	170.389	108.165	62.2239	51.0859	51.0776	0.0083	0.6918	0.0046	0.0077	-0.0123	99.9838	64.5-65.5	qGl7-1	2016, 2017, 2018	qcGl7-1	2016 (Rt), 2017 (Rt), 2018 (Rt)
	qmGl7-2	7H	136	7_382544975	410746689	7HS_29196961	337033067	131.817	93.0187	38.798	31.0343	30.971	0.0632	-0.5423	-0.0345	0.0149	0.0196	99.7964	135.5-136.5	qGl7-2	2016, 2017, 2018
Gw	qmGw1-1	1H	1	1H_81153709	478209610	1_364650787	478913141	6.2412	4.0621	2.1791	0.5962	0.3378	0.2584	-0.0205	0.0043	-0.0238	0.0195	56.6588	0-1.5	qGw1-1	2017	qcGw1-1	2016 (Ct)
	qmGw1-2	1H	17	1H_57269352	449866310	1_304812961	N/A	10.0226	3.7726	6.2499	0.944	0.3142	0.6298	-0.0198	0.0116	0.0271	-0.0387	33.2839	15.5-18.5	qGw1-2	2018
	qmGw1-3	1H	128	1_12786191	22127846	1_19877648	21610415	7.612	6.0654	1.5466	0.6868	0.5166	0.1701	-0.0252	-0.0092	-0.0113	0.0204	75.2294	127.5-128.5	qGw1-3	2016, 2017			HvDEP2-4
	qmGw1-4	1H	131	1_21963834	18792442	1H_55583778	18115338	7.1862	2.1307	5.0556	0.6374	0.1761	0.4613	-0.0148	0.0195	0.0142	-0.0337	27.6279	130.5-133.5	qGw1-4	2018	qcGw1-5	2018 (Rt, Ct, Rt+Ct)
	qmGw2-1	2H	105	2_473837037	591109890	6_149903294	607647596	7.4936	4.8761	2.6175	0.7289	0.4112	0.3178	-0.0238	0.018	-0.0293	0.0113	56.406	103.5-106.5	qGw2-2	2017			HvD11
	qmGw2-2	2H	125	2HL_18970523	647935076	2HL_22930294	652507787	203.954	122.705	81.249	84.3345	81.729	2.6054	0.3503	-0.0755	0.0777	-0.0022	96.9106	124.5-126.5	qGw2-3	2016, 2017, 2018	qcGw2-1	2016 (Ct), 2017 (Ct), 2018 ©	Vrs1/Int-d
	qmGw3-1	3H	8	3HL_33685908	683152440	3_549980712	682227040	6.527	2.8618	3.6652	0.581	0.2339	0.347	0.0176	0.0297	-0.01	-0.0198	40.2651	6.5-8.5	qGw3-1	2016			Hvemp5; HvTGW6-3
	qmGw3-2	3H	10	3HL_8468228	681578611	HvM70	N/A	7.3088	5.3158	1.993	0.6402	0.4475	0.1927	0.0237	-0.0132	-0.0086	0.0219	69.9	9.5-10.5	qGw3-2	2018	qcGw3-1	2018 (Ct)	Hvemp5; HvTGW6-3
	qmGw3-3	3H	21	3_535856638	664326468	3HL_10565488	661185207	12.9796	8.3027	4.6769	1.3993	0.712	0.6873	0.0311	-0.0124	0.0421	-0.0297	50.8826	19.5-21.5	qGw3-3	2017	qcGw3-3	2017 (Rt)	HvOsBDG1
	qmGw3-4	3H	30	Bmag13	646313359	3HL_11798617	646924140	7.9978	3.6633	4.3345	0.6981	0.3026	0.3955	0.0209	0.0003	-0.0295	0.0291	43.3462	29.5-30.5	qGw3-4	2018	qcGw3-4	2016 (Ct), 2018 (Rt+Ct)
	qmGw3-5	3H	84	3_403275941	512777734	3HL_26328866	512906234	7.7967	3.0293	4.7674	0.7137	0.2444	0.4693	-0.0175	-0.0342	0.0155	0.0187	34.2441	83.5-84.5	qGw3-5	2016			HvD61-1; HvD61-2; HvD61-3
	qmGw3-6	3H	136	4HL_51597838	348638126	M_114292_1468	217350583	16.765	6.8776	9.8874	1.8136	0.558	1.2556	0.0264	-0.024	-0.0318	0.0558	30.7675	134.5-136.5	qGw3-6	2018
	qmGw3-7	3H	147	3_85361523	204569181	3HL_17901650	329819095	27.2533	14.4705	12.7828	3.7913	1.3286	2.4627	-0.0407	0.0393	0.039	-0.0783	35.0434	146.5-147.5	qGw3-7	2018
	qmGw4-1	4H	61	4_430947935	532000072	Bmag490	529571539	14.229	12.6846	1.5444	1.3331	1.1216	0.2115	-0.0377	0.0227	-0.0072	-0.0155	84.1347	59.5-61.5	qGw4-1	2017, 2018	qcGw4-1	2017 (Rt), 2018 (Rt)
	qmGw5-1	5H	11	5HS_10560611	8062600	5_6313908	6809742	4.9673	4.0704	0.8969	0.4425	0.3308	0.1116	-0.0202	0.0106	-0.0164	0.0058	74.774	9.5-11.5	qGw5-1	2017			HvCAT1
	qmGw6-1	6H	23	6HL_6256820	566840186	6_524146158	566844037	6.1671	3.5792	2.5879	0.5061	0.2847	0.2214	-0.0188	-0.0182	0.0219	-0.0037	56.2537	22.5-24.5	qGw6-1	2016, 2017			HvOsbHLH107; HvBLS1
	qmGw7-1	7H	67	7HL_39503073	552069817	M_125216_531	549534815	49.5454	41.6187	7.9267	7.1618	4.7182	2.4436	0.0762	0.0203	-0.075	0.0547	65.8801	66.5-67.5	qGw7-1	2016, 2017, 2018	qcGw7-1	2017 (Rt)	Nud; HvTaMOC1
Lwr	qmLwr1-1	1H	23	1H_22440310	415734956	M_219981_96	417538904	18.1358	16.4377	1.6982	6.0198	5.9176	0.1023	0.0571	-0.0099	0.0082	0.0017	98.3006	22.5-23.5	qLwr1-1	2016, 2017, 2018	qcLwr1-1	2017 (Ct), 2018 (Rt, Ct, Rt+Ct)	HvCO9; HvSMOS1
	qmLwr2-1	2H	125	2HL_18970523	647935076	2HL_22930294	652507787	89.7336	65.0539	24.6798	49.2802	46.1169	3.1633	-0.1753	0.0448	0.0183	-0.0631	93.581	124.5-126.5	qLwr2-1	2016, 2017, 2018	qcLwr2-1	2016 (Ct), 2017 (Ct), 2018 (Ct)	Vrs1/Int-d
	qmLwr2-2	2H	132	2_531230596	662451044	2HL_43143355	668047109	25.3056	9.705	15.6006	7.9497	3.0392	4.9106	0.0441	-0.0408	-0.0385	0.0793	38.2299	131.5-132.5	qLwr2-2	2018			HvOsEXPA10; HvXIAO
	qmLwr3-1	3H	18	3_541192201	670024654	3HL_42780152	666326204	5.4856	3.8463	1.6394	1.4177	1.1394	0.2783	-0.0262	0.0182	-0.0073	-0.0108	80.3696	17.5-18.5	qLwr3-1	2018	qcLwr3-1	2017 (Rt), 2018 (Rt, Rt+Ct)	HvOsBDG1
	qmLwr3-2	3H	54	3HL_15374972	603144792	3HL_48064911	594519615	11.2906	8.6017	2.6888	2.9678	2.691	0.2768	0.0383	0.0136	-0.0162	0.0025	90.6732	52.5-55.5	qLwr3-2	2016, 2018	qcLwr3-3	2016 (Rt+Ct), 2018 (Rt+Ct)
	qmLwr4-1	4H	130	4HS_17482435	54724531	Ebmag781	46728747	5.9225	4.0889	1.8336	1.5299	1.2206	0.3094	0.0267	-0.0187	0.0066	0.0121	79.7778	129.5-131.5	qLwr4-1	2018	qcLwr4-1	2018 (Rt, Ct)
	qmLwr7-1	7H	68	M_96819_188	503883662	7HS_35867270	N/A	11.1993	8.0665	3.1329	6.1281	2.5607	3.5674	0.0374	-0.0306	0.0624	-0.0318	41.7862	67.5-68.5	qLwr7-1	2017			Nud; HvTaMOC1
	qmLwr7-2	7H	80	GMS46	511809581	7_494149861	514433139	56.051	37.6811	18.3699	24.711	15.8323	8.8788	0.093	0.0774	-0.0914	0.014	64.0696	79.5-80.5	qLwr7-2	2016, 2018	qcLwr7-1	2016 (Rt), 2018 (Rt)
	qmLwr7-3	7H	136	7_382544975	410746689	7HS_29196961	337033067	25.6803	18.1297	7.5506	19.4962	6.5703	12.9259	-0.0601	0.0644	-0.1192	0.0548	33.7004	135.5-136.5	qLwr7-3	2017
	qmLwr7-4	7H	166	7HS_5799924	166039715	Bmag571	169396717	17.4646	8.3793	9.0853	6.6435	2.6333	4.0102	0.0388	0.0675	-0.0384	-0.029	39.6372	165.5-166.5	qLwr7-4	2016	qcLwr7-6	2016 (Rt)
Ga	qmGa1-1	1H	128	1_12786191	22127846	1_19877648	21610415	4.3967	2.3906	2.0061	0.5891	0.2916	0.2975	-0.1373	0.0207	-0.1792	0.1585	49.4992	127.5-128.5	qGa1-1	2017			HvDEP2-4
	qmGa1-2	1H	133	1H_55583778	18115338	1_19825452	18594723	5.097	3.3217	1.7753	0.7065	0.4079	0.2985	-0.1632	0.0552	0.1366	-0.1918	57.7435	130.5-133.5	qGa1-2	2018	qcGa1-2	2017 (Rt), 2018 (Rt), 2018 (Rt+Ct)
	qmGa2-1	2H	125	2HL_18970523	647935076	2HL_22930294	652507787	119.298	89.3757	29.9223	56.5732	35.6912	20.8821	1.6758	0.2554	1.4266	-1.682	63.0884	124.5-126.5	qGa2-1	2016, 2017	qcGa2-1	2016 (Ct), 2017 (Ct), 2018 (Ct)	Vrs1/Int-d
	qmGa3-1	3H	21	3_535856638	664326468	3HL_10565488	661185207	12.0454	5.4923	6.5531	1.4399	0.6847	0.7552	0.2209	0.3273	-0.1439	-0.1833	47.5519	19.5-21.5	qGa3-1	2016	qcGa3-2	2016 (Rt, Rt+Ct), 2017 (Rt, Rt+Ct)	HvOsBDG1
	qmGa3-2	3H	24	3HL_24835298	655677632	3_528786733	657162451	15.7466	12.9082	2.8384	2.4618	1.6885	0.7734	0.3567	-0.3321	0.0972	0.2349	68.5852	23.5-24.5	qGa3-2	2017, 2018	qcGa3-2	2017 (Ct), 2018 (Rt, Rt+Ct)
	qmGa3-3	3H	57	3HL_34537138	585395315	3HL_24669457	587423104	10.6039	9.2465	1.3574	1.5614	1.1463	0.4151	0.2742	-0.1581	0.2277	-0.0697	73.4149	56.5-57.5	qGa3-3	2017	qcGa3-6	2017 (Ct), 2018 (Ct)
	qmGa3-4	3H	84	3_403275941	512777734	3HL_26328866	512906234	13.611	5.7505	7.8605	1.6768	0.7001	0.9766	-0.2145	-0.3574	0.1582	0.1993	41.7546	83.5-84.5	qGa3-4	2016	qcGa3-8	2017 (Rt+Ct)	HvD61-1; HvD61-2; HvD61-3
	qmGa3-5	3H	95	1_446245465	467097001	3_381989792	466670826	16.1231	8.6003	7.5228	2.8657	1.0802	1.7855	-0.2646	0.2669	-0.4801	0.2132	37.6941	94.5-95.5	qGa3-5	2017			Hvemp16
	qmGa3-6	3H	144	3HS_32545487	253218368	3_260593928	390330636	24.8892	15.5845	9.3047	5.6428	2.0926	3.5502	-0.3701	0.3614	0.3199	-0.6813	37.0844	143.5-144.5	qGa3-6	2018
	qmGa3-7	3H	191	M_168364_1478	115928536	3HS_28871858	105748147	13.1082	6.1238	6.9844	2.2284	0.7582	1.4702	0.2223	-0.1628	-0.2705	0.4334	34.0244	190.5-191.5	qGa3-7	2018			HvGn1a
	qmGa4-1	4H	61	4_430947935	532000072	Bmag490	529571539	24.9116	21.1067	3.8049	4.8806	2.9348	1.9459	-0.4423	0.3592	0.1331	-0.4923	60.1307	59.5-61.5	qGa4-1	2017, 2018	qcGa4-1	2017 (Rt, Ct), 2018 (Rt, Rt+Ct)
	qmGa4-2	4H	76	4HL_15475917	496580742	M_92618_566	497919163	12.4544	6.1287	6.3257	2.0846	0.7527	1.3319	0.2232	-0.2745	-0.138	0.4125	36.1076	75.5-77.5	qGa4-2	2018
	qmGa5-1	5H	14	5_6313908	6809742	GBM1176	9866452	6.1852	5.6671	0.5182	0.8047	0.6691	0.1356	-0.2081	0.1	-0.1253	0.0253	83.149	11.5-20.5
	qmGa5-2	5H	155	5HL_13495684	379911642	M_81421_1318	N/A	5.6934	5.1421	0.5513	0.6962	0.6122	0.084	-0.2104	0.0216	0.0828	-0.1044	87.9345	154.5-156.5	qGa5-2	2018			HvCMF13-1
	qmGa7-1	7H	67	7HL_39503073	552069817	M_125216_531	549534815	85.8811	72.3542	13.5268	34.5227	22.7414	11.7813	1.2115	-1.2265	0.502	0.7245	65.8738	66.5-67.5	qGa7-2	2016, 2017	qcGa7-2	2016 (Rt), 2017 (Rt), 2018 (Rt)	Nud; HvTaMOC1
	qmGa7-2	7H	151	7HL_6335336	345673515	Bmac31	N/A	89.981	71.6592	18.3218	26.5342	18.4862	8.048	1.104	0.6376	0.3819	-1.0195	69.6693	150.5-151.5	qGa7-3	2016	qcGa7-4	2016 (Rt, Ct), 2017 (Rt), 2018 (Rt)	btwd1
	qmGa7-3	7H	153	M_90598_706	347750109	6HL_26291109	N/A	17.0913	7.1482	9.9431	3.1901	0.8968	2.2933	-0.2421	0.2503	-0.5468	0.2964	28.112	152.5-153.5	qGa7-4	2017
Gp	qmGp2-1	2H	125	2HL_22930005	652508158	2HL_17075593	653982961	106.088	79.0984	26.9891	32.1757	16.656	15.5197	0.6532	0.1582	-0.651	0.4928	51.7658	124.5-126.5	qGp2-1	2016, 2017, 2018	qcGp2-2	2016 (Ct), 2017 (Ct), 2018 (Ct)	Vrs1/Int-d
	qmGp3-1	3H	32	3HL_15958290	640139984	3HL_32354397	631859832	8.9819	2.6122	6.3697	1.0798	0.3523	0.7275	0.1137	0.2308	-0.108	-0.1228	32.6264	31.5-32.5	qGp3-1	2016			sdw1/denso; Hvvp1
	qmGp3-2	3H	37	3HL_44939929	624567643	3HL_43480963	624787076	7.5163	3.7645	3.7519	1.1422	0.5497	0.5925	0.1357	-0.108	0.199	-0.091	48.1264	36.5-37.5	qGp3-2	2017			Vrn-H3/Sgh3
	qmGp3-3	3H	91	3_362874381	483678055	3_267212934	488523925	6.7638	4.0083	2.7555	0.9906	0.5629	0.4278	-0.1291	0.1264	-0.1469	0.0205	56.8184	90.5-91.5	qGp3-4	2017
	qmGp5-1	5H	54	5_215461168	283643803	5_28519477	210917166	6.4643	5.7672	0.6971	1.002	0.8186	0.1834	-0.1689	0.1124	-0.0669	-0.0455	81.6966	52.5-54.5	qGp5-1	2017
	qmGp7-1	7H	65	7HL_8312277	563855932	7HL_13143105	562785370	138.445	91.0987	47.3463	56.135	53.9705	2.1645	1.2607	-0.335	0.0605	0.2745	96.1441	64.5-65.5	qGp7-1	2016, 2017, 2018	qcGp7-1	2016 (Rt), 2017 (Rt), 2018 (Rt)
	qmGp7-2	7H	94	Bmag746	461411130	7_318484923	471569965	51.0641	47.6577	3.4064	19.4911	10.5503	8.9408	0.5592	-0.5379	-0.1559	0.6938	54.1288	93.5-94.5	qGp7-2	2017, 2018
	qmGp7-3	7H	96	4HL_39191572	464356287	M_100388_582	465054633	18.656	12.2218	6.4342	5.1764	1.829	3.3475	-0.2337	0.2322	0.2149	-0.4471	35.3328	95.5-96.5	qGp7-3	2018
	qmGp7-4	7H	136	7_382544975	410746689	7HS_29196961	337033067	46.6955	28.4955	18.1999	14.1729	4.7532	9.4197	-0.376	-0.7483	0.3552	0.3931	33.5372	135.5-136.5	qGp7-4	2016
	qmGp7-5	7H	163	7HS_33151126	214882817	M_262022_735	167591333	22.6927	7.6399	15.0528	4.4422	1.1103	3.3319	-0.1854	0.1993	-0.4532	0.2538	24.9944	161.5-164.5	qGp7-5	2017
	qmGp7-6	7H	166	7HS_5799924	166039715	Bmag571	169396717	37.2171	27.9255	9.2917	10.2853	4.657	5.6283	0.3788	-0.3276	0.5877	-0.26	45.2782	165.5-166.5	qGp7-6	2017	qcGp7-6	2016 (Rt), 2017 (Rt, Rt+Ct)
Gd	qmGd1-1	1H	8	7_344586347	468453100	1H_57138137	457489047	5.723	4.6827	1.0403	1.0809	0.8813	0.1995	-0.0269	0.0154	-0.0159	0.0006	81.5415	7.5-9.5	qGd1-1	2017
	qmGd1-2	1H	103	1_63836089	69585671	1H_52636104	57260382	4.5053	3.8333	0.6721	1.2146	0.7315	0.4831	-0.0247	0.0123	0.0161	-0.0283	60.2256	101.5-104.5	qGd1-2	2018			HvOsPPKL2
	qmGd2-1	2H	125	2HL_18970523	647935076	2HL_22930294	652507787	110.942	78.6748	32.2677	72.2181	47.5978	24.6202	0.2175	0.0638	-0.2154	0.1515	65.9085	124.5-126.5	qGd2-1	2016, 2018	qcGd2-1	2016 (Ct), 2017 (Ct), 2018 (Ct)	Vrs1/Int-d
	qmGd3-1	3H	21	3_535856638	664326468	3HL_10565488	661185207	5.293	2.5942	2.6988	0.7568	0.4876	0.2692	0.0209	0.0215	-0.0149	-0.0066	64.4292	19.5-21.5	qGd3-1	2016	qcGd3-1	2016 (Rt)	HvOsBDG1
	qmGd3-2	3H	27	3_529115904	654698404	3HL_38740410	651817283	5.7089	2.0274	3.6815	1.0301	0.3942	0.6359	0.0192	-0.0221	0.0341	-0.012	38.2681	26.5-27.5	qGd3-2	2017	qcGd3-2	2016 (Ct), 2017 (Ct), 2018 (Rt, Ct, Rt+Ct)
	qmGd3-3	3H	31	3HL_15958297	640140078	3HL_13955756	639791603	7.7419	3.584	4.1579	2.3986	0.6704	1.7282	0.0261	-0.032	-0.0271	0.0591	27.9496	30.5-31.5	qGd3-3	2016, 2018			sdw1/denso; Hvvp1
	qmGd3-4	3H	84	3_403275941	512777734	3HL_26328866	512906234	13.9332	4.2995	9.6337	2.2494	0.8336	1.4159	-0.0263	-0.0483	0.0204	0.0278	37.0571	83.5-84.5	qGd3-4	2016			HvD61-1; HvD61-2; HvD61-3
	qmGd3-5	3H	111	Bmag138	341495274	Bmac129	214238820	25.9917	13.2885	12.7032	7.1698	2.6602	4.5096	0.047	-0.0497	0.0863	-0.0366	37.1028	110.5-111.5	qGd3-5	2017
	qmGd4-1	4H	61	4_430947935	532000072	Bmag490	529571539	6.5185	2.7258	3.7927	1.1888	0.5167	0.672	-0.0208	0.0135	-0.0334	0.0199	43.4677	59.5-62.5	qGd4-1	2017	qcGd4-1	2018 (Rt+Ct)
	qmGd5-1	5H	0	5HS_7374618	2568671	5_54803	433302	4.9759	4.5203	0.4556	0.9285	0.8449	0.0836	-0.0263	0.0108	-0.0092	-0.0016	90.9962	0-0.5
	qmGd5-2	5H	126	5_95944672	179331422	5HL_29788070	292411014	9.4257	6.3663	3.0593	1.9022	1.2097	0.6925	-0.0334	0.031	-0.031	0	63.5948	125.5-126.5	qGd5-1	2017
	qmGd5-3	5H	155	5HL_13495684	379911642	M_81421_1318	N/A	5.3337	4.1102	1.2235	0.9254	0.7339	0.1915	-0.0259	-0.0081	0.0186	-0.0105	79.3062	154.5-155.5	qGd5-2	2016			HvCMF13-1
	qmGd7-1	7H	65	7HL_8312277	563855932	7HL_13143105	562785370	61.0667	38.4632	22.6035	29.6374	10.098	19.5394	0.0906	0.1783	-0.0896	-0.0888	34.0718	64.5-65.5	qGd7-1	2016, 2017, 2018
	qmGd7-3	7H	94	Bmag746	461411130	7_318484923	471569965	11.2564	7.4162	3.8402	3.7825	1.4506	2.332	0.0345	-0.0311	-0.0307	0.0618	38.3493	93.5-94.5	qGd7-2	2018
	qmGd7-4	7H	118	7HS_21525102	240732513	7HS_31095616	239095299	48.4077	24.6952	23.7125	17.0271	5.5675	11.4596	-0.0681	-0.138	0.0662	0.0719	32.6979	117.5-118.5	qGd7-3	2016			HvTaCYP78A3
	qmGd7-5	7H	151	7HL_6335336	345673515	Bmac31	N/A	66.3876	45.4277	20.9599	36.7082	13.353	23.3552	0.1054	0.1971	-0.1031	-0.094	36.3761	150.5-151.5	qGd7-4	2016	qcGd7-2	2016 (Rt, Ct), 2017 (Rt), 2018 (Rt)	btwd1
	qmGd7-6	7H	225	M_94859_1021	7562994	7HS_22537347	6544811	5.2285	2.5259	2.7026	0.9445	0.471	0.4735	-0.0199	0.0163	-0.0281	0.0118	49.8677	224.5-227	qGd7-5	2017	qcGd7-3	2017 (Ct)	HvGS3; HvTaGS-D1; HvD1
Gr	qmGr1-1	1H	23	1H_22440310	415734956	M_219981_96	417538904	16.7635	10.5995	6.1639	7.7906	5.1641	2.6265	-0.0073	-0.0021	0.0071	-0.0051	66.2863	22.5-23.5	qGr1-1	2016, 2018			HvCO9; HvSMOS1
	qmGr1-2	1H	37	1H_24961778	374566656	1H_58042355	373107390	8.1902	4.6767	3.5135	5.395	2.2392	3.1558	-0.0048	0.0034	-0.008	0.0046	41.5051	36.5-37.5	qGr1-2	2017			Vrs3/Int-a
	qmGr2-1	2H	125	2HL_18970523	647935076	2HL_22930294	652507787	74.9583	62.5818	12.3765	56.0481	55.2384	0.8097	0.0262	-0.0014	0.0044	-0.003	98.5553	124.5-126.5	qGr2-1	2016, 2017, 2018	qcGr2-1	2016 (Ct)	Vrs1/Int-d
	qmGr3-1	3H	18	3_541192201	670024654	3HL_42780152	666326204	4.6679	3.1958	1.4721	2.3127	1.3877	0.925	0.0039	-0.0043	0.0034	0.0009	60.0035	17.5-18.5					HvOsBDG1
	qmGr3-2	3H	53	3HL_15374972	603144792	3HL_48064911	594519615	7.1951	4.7234	2.4718	3.1562	2.0593	1.097	-0.0046	-0.0036	-0.0008	0.0045	65.2441	52.5-54.5	qGr3-1	2016
	qmGr4-1	4H	73	4_407308714	518010814	4HL_46272554	521454355	4.7057	1.8282	2.8775	1.9408	0.8086	1.1322	-0.0029	0.0016	0.0032	-0.0048	41.6632	72.5-73.5	qGr4-1	2018
	qmGr5-1	5H	203	5_226253827	533433498	5_436205970	535445866	4.9906	3.6246	1.366	2.0932	1.5687	0.5245	0.004	-0.0025	-0.0005	0.0031	74.9427	202.5-203.5	qGr5-1	2018			Hvemp6
	qmGr6-1	6H	24	6_524146158	566844037	6_518847442	565701760	4.9095	4.423	0.4865	2.0687	1.9491	0.1197	-0.0045	-0.0015	0.0005	0.001	94.214	23.5-25.5					HvOsbHLH107; HvBLS1
	qmGr7-1	7H	68	M_96819_188	503883662	7HS_35867270	N/A	17.3409	11.6367	5.7042	13.6555	5.4186	8.2369	-0.0074	0.0071	-0.0129	0.0058	39.6807	67.5-68.5	qGr7-1	2017			Nud; HvTaMOC1
	qmGr7-2	7H	80	GMS46	511809581	7_494149861	514433139	21.9228	9.8468	12.076	13.0068	4.7116	8.2953	-0.0069	0.0066	0.0064	-0.013	36.2239	79.5-80.5	qGr7-2	2016, 2018
	qmGr7-3	7H	111	7_270366894	262088932	7HS_26745260	N/A	25.1209	11.6329	13.4881	15.7395	5.4566	10.2829	0.0075	0.0146	-0.0068	-0.0078	34.6682	110.5-111.5	qGr7-3	2016	qcGr7-1	2016 (Rt)
	qmGr7-4	7H	151	7HL_6335336	345673515	Bmac31	N/A	24.7629	10.8001	13.9628	15.5483	5.0881	10.4602	-0.0073	0.0073	0.0075	-0.0148	32.7245	150.5-151.5	qGr7-4	2017, 2018			btwd1
Ffd	qmFfd1-1	1H	23	1H_22440310	415734956	M_219981_96	417538904	12.5979	2.8476	9.7503	2.6915	0.7945	1.897	-0.0149	0.0187	0.0137	-0.0324	29.5189	22.5-23.5	qFfd1-1	2018			HvCO9; HvSMOS1
	qmFfd1-2	1H	74	1_201848085	320804189	1H_61681644	320298878	9.8725	8.8748	0.9977	3.241	2.4065	0.8345	-0.026	-0.0082	-0.0132	0.0214	74.2518	72.5-74.5	qFfd1-2	2016, 2017
	qmFfd2-1	2H	125	2HL_18970523	647935076	2HL_22930294	652507787	121.713	86.2953	35.4176	73.7221	73.1014	0.6207	0.1573	-0.0031	0.0191	-0.016	99.1581	124.5-126.5	qFfd2-1	2016, 2017, 2018	qcFfd2-1	2016 (Ct), 2017 (Ct), 2018 (Ct)	Vrs1/Int-d
	qmFfd3-1	3H	13	3HL_21691177	675226389	3HL_6924929	674522042	6.947	6.7104	0.2366	2.0939	1.7526	0.3413	0.023	-0.0008	0.0128	-0.0121	83.7003	12.5-13.5	qFfd3-1	2017			HvTGW6-3
	qmFfd3-2	3H	32	3HL_15958290	640139984	3HL_32354397	631859832	5.2096	2.6701	2.5396	1.01	0.6876	0.3225	0.0154	-0.0031	-0.011	0.0142	68.0725	31.5-32.5	qFfd3-2	2018			sdw1/denso; Hvvp1
	qmFfd3-3	3H	127	M_224438_795	191801793	3HS_8199020	195478630	6.6866	4.3919	2.2947	2.3123	1.1923	1.12	0.0183	-0.0089	0.0247	-0.0158	51.5634	125.5-127.5	qFfd3-3	2017
	qmFfd3-4	3H	193	M_157760_958	91956883	3HS_5478941	92817678	11.9515	6.4515	5.5	4.7035	1.7452	2.9583	-0.0221	0.023	-0.0406	0.0176	37.1043	192.5-193.5	qFfd3-4	2016, 2017	qcFfd3-1	2017 (Rt+Ct)
	qmFfd4-1	4H	111	4_166903149	114687464	3HS_12473800	88857056	8.0397	5.6385	2.4012	1.7332	1.4635	0.2697	-0.0213	0.0114	-0.0003	-0.011	84.4392	110.5-111.5	qFfd4-1	2018
	qmFfd7-1	7H	80	GMS46	511809581	7_494149861	514433139	18.1102	6.3748	11.7354	4.404	1.8322	2.5718	-0.0225	0.016	0.0216	-0.0376	41.6031	79.5-80.5	qFfd7-1	2018
	qmFfd7-2	7H	183	7HS_23607469	N/A	7HS_33683527	87379476	4.965	2.8729	2.0921	0.9751	0.7423	0.2328	0.0144	-0.0048	-0.0065	0.0114	76.1255	182.5-183.5	qFfd7-2	2018
a LOD score for additive effect.
b LOD score for additive by environment interaction effects.
c Phenotypic variation explained by the additive effect.
d Phenotypic variation explained by additive by environment interaction effect.
e AE_1 to AE_3 represent additive by environment interaction effect detected in 2016, 2017, and 2018 respectively.
f The narrow sense heritability.
g QTLs were detected in single-environment QTL analysis.
h Year from single-environment QTL analysis.

## Sheet: Table S5
Table S5. List of putative pleiotropy or linkage of QTLs detected in different traits by multi-environment trait (MET) analysis.
No.	Chr.	Genetic Position (cM)	Physic Position (Mb)	Involved traits	LOD	PVE	LODA a	LODAE b	PVE	PVEA c	PVEAE d	Add
1	1H	22.5-23.5	415.25-423.42	Lwr, Gr, Ffd	12.60-18.14	2.69-7.79	2.85-16.44	1.70-9.75	2.69-7.79	0.79-5.92	0.10-2.63	+/-
2	1H	127.5-128.5	21.61-22.26	Gw, Ga	4.40-7.61	0.59-0.69	2.39-6.07	1.55-2.01	0.59-0.69	0.29-0.52	0.17-0.30	-
3	1H	129.5-133.5	18.12-18.79	Tgw, Gw, Ga	5.10-9.83	0.64-1.79	2.13-6.07	1.78-5.06	0.64-1.79	0.18-1.23	0.30-0.57	-
4	2H	124.5-128.5	647.16-653.98	Tgw, Gl, Gw, Lwr, Ga, Gp, Gd, Gr, Ffd	59.59-203.95	8.80-84.33	49.46-122.7	2.97-81.25	8.80-89.44	6.08-81.73	0.62-41.12	+/-
5	3H	17.5-18.5	666.33-670.02	Lwr, Gr	4.67-5.49	1.42-2.31	3.20-3.85	1.47-1.64	1.42-2.31	1.14-1.39	0.28-0.93	+/-
6	3H	19.5-21.5	661.19-664.33	Gw, Ga, Gd	5.29-12.98	0.76-1.44	2.59-8.30	2.70-6.55	0.76-1.44	0.49-0.71	0.27-0.76	+
7	3H	23.5-25.5	652.66-658.11	Tgw, Ga	9.69-15.75	1.72-2.46	3.93-12.91	2.84-5.76	1.72-2.46	0.80-1.69	0.77-0.92	+
8	3H	30.5-32.5	631.86-641.57	Gl, Gp, Gd, Ffd	5.21-8.98	0.91-2.4	2.61-5.52	2.54-6.37	0.91-2.4	0.35-0.69	0.32-1.73	+
9	3H	52.5-55.5	594.52-603.14	Gl, Lwr, Gr	7.20-11.29	0.85-3.16	4.42-8.60	2.47-4.96	0.85-3.16	0.42-2.69	0.28-1.10	+
10	3H	83.5-84.5	511.22-512.91	Gw, Ga, Gd	7.80-13.93	0.71-2.25	3.03-5.75	4.77-9.63	0.71-2.25	0.24-0.83	0.47-1.42	-
11	3H	94.5-95.5	466.67-467.10	Tgw, Ga	5.87-16.12	1.41-2.87	1.92-8.60	3.95-7.52	1.41-2.87	0.39-1.08	1.02-1.79	-
12	4H	59.5-62.5	529.57-532.00	Tgw, Gw, Ga, Gd	6.52-24.91	1.19-4.88	2.73-21.11	1.54-3.8	1.19-4.88	0.52-2.93	0.21-1.95	+/-
13	5H	0-0.5	0.43-2.57	Tgw, Gd	4.98-10.64	0.93-2.23	4.52-9.75	0.46-0.89	0.93-2.23	0.84-2.02	0.08-0.21	-
14	5H	154.5-156.5	379.68-379.91	Ga, Gd	5.33-5.69	0.70-0.93	4.11-5.14	0.55-1.22	0.70-0.93	0.61-0.73	0.08-0.19	-
15	6H	22.5-25.5	565.70-566.84	Gw, Gr	4.91-6.17	0.51-2.07	3.58-4.42	0.49-2.59	0.51-2.07	0.28-1.95	0.12-0.22	+/-
16	7H	64.5-68.5	546.66-563.86	Gl, Gw, Lwr,Ga, Gp, Gd, Gr	11.20-170.39	6.13-56.14	8.07-108.16	3.13-62.22	6.13-56.14	2.56-53.97	0.01-19.54	+/-
17	7H	79.5-80.5	511.81-514.43	Lwr, Gr, Ffd	18.11-56.05	4.40-24.71	6.37-37.68	11.74-18.37	4.40-24.71	1.83-15.83	2.57-8.88	+/-
18	7H	93.5-94.5	461.41-471.57	Gp, Gd	11.26-51.06	3.78-19.49	7.42-47.66	3.41-3.84	3.78-19.49	1.45-10.55	2.33-8.94	+
19	7H	95.5-97.5	464.36-468.79	Tgw, Gp	11.54-18.66	3.11-5.18	6.29-12.22	5.25-6.43	3.11-5.18	1.28-1.83	1.83-3.35	+/-
20	7H	135.5-136.5	382.25-410.75	Gl, Lwr, Gp	25.68-131.82	14.17-31.03	18.13-93.02	7.55-38.8	14.17-31.03	4.75-30.97	0.06-12.93	-
21	7H	150.5-151.5	345.67-381.62	Tgw, Ga, Gd, Gr	9.92-89.98	1.82-36.71	4.01-71.66	5.91-20.96	1.82-36.71	0.81-18.49	1.01-23.36	+/-
22	7H	165.5-166.5	166.04-169.40	Tgw, Lwr, Gp	7.81-37.22	1.85-10.29	4.58-27.93	3.24-9.29	1.85-10.29	0.87-4.66	0.98-5.63	+
23	7H	181.5-183.5	81.34-87.38	Tgw, Ffd	4.97-5.40	0.98-1.28	2.65-2.87	2.09-2.75	0.98-1.28	0.53-0.74	0.23-0.74	+

## Sheet: Table S6
Table S6. QTLs for barley grain size and weight identified in the DH populations using covariate QTL analysis.
QTL	Chr	Position (cM)	Trait	Year	Covariate	Nearest marker	Physic Position (bp)	Add	LOD	PVE	VG a	MET QTL	Main QTL	Year	Candidate genes or orthologs
qcGw1-1	1H	0	Gw	2016	Caryopsis type	1H_15060374	478400946	-0.0309	3.2225	0.6023	0.001	qmGw1-1	qGw1-1	2017
qcGw1-2	1H	7.8905	Gw	2017	Caryopsis type	1H_62212500	4790825	-0.064	3.3295	1.2655	0.0041
qcGw1-2	1H	7.8905	Gw	2017	Row type + Caryopsis type	1H_62212500	4790825	-0.0575	4.6631	2.0397	0.0033
qcGl1-1	1H	18.812	Gl	2016	Row type + Caryopsis type	1H_33340718	429770933	0.0934	4.0922	0.7332	0.0087
qcTgw1-1	1H	22.7425	Tgw	2018	Caryopsis type	1H_22440310	415734956	-1.3851	6.6397	1.6616	1.9185				HvCO9; HvSMOS1
qcTgw1-1	1H	22.7425	Tgw	2018	Row type	1H_22440310	415734956	-1.1724	5.8117	1.1905	1.3745				HvCO9; HvSMOS1
qcTgw1-1	1H	22.7425	Tgw	2018	Row type + Caryopsis type	1H_22440310	415734956	-1.7446	7.8247	2.6362	3.0437				HvCO9; HvSMOS1
qcLwr1-1	1H	22.7425	Lwr	2018	Row type	1H_22440310	415734956	0.0757	10.3702	9.671	0.0057	qmLwr1-1	qLwr1-1	2016, 2017, 2018	HvCO9; HvSMOS1
qcLwr1-1	1H	22.7425	Lwr	2017	Caryopsis type	1H_22440310	415734956	0.0617	3.7932	4.2428	0.0038	qmLwr1-1	qLwr1-1	2016, 2017, 2018	HvCO9; HvSMOS1
qcLwr1-1	1H	22.7425	Lwr	2018	Caryopsis type	1H_22440310	415734956	0.0741	11.6135	9.2691	0.0055	qmLwr1-1	qLwr1-1	2016, 2017, 2018	HvCO9; HvSMOS1
qcLwr1-1	1H	22.7425	Lwr	2018	Row type + Caryopsis type	1H_22440310	415734956	0.05	5.542	4.2143	0.0025	qmLwr1-1	qLwr1-1	2016, 2017, 2018	HvCO9; HvSMOS1
qcGw1-3	1H	22.7425	Gw	2018	Caryopsis type	1H_22440310	415734956	-0.0658	9.7749	3.0798	0.0043				HvCO9; HvSMOS1
qcGw1-3	1H	22.7425	Gw	2018	Row type + Caryopsis type	1H_22440310	415734956	-0.0826	10.5563	4.9098	0.0068				HvCO9; HvSMOS1
qcGd1-1	1H	22.7425	Gd	2018	Row type + Caryopsis type	1H_22440310	415734956	-0.0467	3.7184	0.8225	0.0022				HvCO9; HvSMOS1
qcGa1-1	1H	22.7425	Ga	2018	Caryopsis type	1H_22440310	415734956	-0.4557	4.3299	1.2789	0.2077				HvCO9; HvSMOS1
qcGw1-4	1H	45.2585	Gw	2017	Row type	1_174217948	344190749	-0.0784	3.2295	3.7884	0.0061
qcGl1-2	1H	73.5915	Gl	2016	Row type	1_201848085	320804189	0.105	3.8011	0.9269	0.011
qcTgw1-2	1H	128.19	Tgw	2016	Row type	1_19877648	21610415	-1.0728	4.619	1.2896	1.1508				HvDEP2-4
qcGw1-5	1H	129.435	Gw	2018	Caryopsis type	1H_75978121	21014205	-0.0597	6.7828	2.5411	0.0036	qmGw1-4	qGw1-4	2018
qcGw1-5	1H	131.712	Gw	2018	Row type	1_21963834	18792442	-0.0672	3.6101	3.134	0.0045	qmGw1-4	qGw1-4	2018
qcGw1-5	1H	131.712	Gw	2018	Row type + Caryopsis type	1_21963834	18792442	-0.0492	4.7792	1.7426	0.0024	qmGw1-4	qGw1-4	2018
qcGd1-2	1H	131.712	Gd	2018	Caryopsis type	1_21963834	18792442	-0.0729	5.6707	1.5983	0.0053
qcTgw1-3	1H	132.59	Tgw	2018	Row type	1H_55583778	18115338	-1.5446	4.1436	2.0664	2.3859	qmTgw1-2	qTgw1-2	2018
qcGp1-1	1H	132.59	Gp	2018	Row type	1H_55583778	18115338	-0.2197	4.3102	0.3988	0.0483
qcGd1-2	1H	132.59	Gd	2018	Row type	1H_55583778	18115338	-0.075	4.1252	2.1243	0.0056
qcGd1-2	1H	132.59	Gd	2018	Row type + Caryopsis type	1H_55583778	18115338	-0.0605	5.8594	1.3799	0.0037
qcGa1-2	1H	132.59	Ga	2018	Row type	1H_55583778	18115338	-0.5126	6.3863	1.695	0.2627	qmGa1-2	qGa1-2	2018
qcGa1-2	1H	132.59	Ga	2018	Row type + Caryopsis type	1H_55583778	18115338	-0.4838	5.1061	1.5103	0.2341	qmGa1-2	qGa1-2	2018
qcGp1-1	1H	133.376	Gp	2018	Row type + Caryopsis type	1_19825452	18594723	-0.2458	7.7328	1.0508	0.0604
qcGl1-3	1H	133.376	Gl	2018	Row type + Caryopsis type	1_19825452	18594723	-0.0647	3.5682	0.4039	0.0042
qcGa1-2	1H	133.376	Ga	2017	Row type	1_19825452	18594723	-0.3466	3.0415	0.7556	0.1201	qmGa1-2	qGa1-2	2018
qcTgw1-4	1H	140.827	Tgw	2018	Caryopsis type	1_11525078	12570142	-0.9057	3.1284	0.7105	0.8204
qcGw2-1	2H	124.295	Gw	2017	Caryopsis type	2_521439621	647825435	0.3789	42.2039	44.3867	0.1436	qmGw2-2	qGw2-3	2016, 2017, 2018	Vrs1/Int-d
qcTgw2-1	2H	125.193	Tgw	2017	Caryopsis type	2HL_22930294	652507787	5.7911	31.2142	43.4588	53.0947	qmTgw2-1	qTgw2-1	2016, 2017, 2018	Vrs1/Int-d
qcTgw2-1	2H	125.193	Tgw	2016	Caryopsis type	2HL_22930294	652507787	8.0627	53.1818	72.8461	65.0073	qmTgw2-1	qTgw2-1	2016, 2017, 2018	Vrs1/Int-d
qcTgw2-1	2H	125.193	Tgw	2018	Caryopsis type	2HL_22930294	652507787	9.486	68.256	77.9362	89.984	qmTgw2-2	qTgw2-1	2016, 2017, 2018	Vrs1/Int-d
qcLwr2-1	2H	125.193	Lwr	2016	Caryopsis type	2HL_22930294	652507787	-0.127	17.3457	17.1148	0.0161	qmLwr2-1	qLwr2-1	2016, 2017, 2018	Vrs1/Int-d
qcLwr2-1	2H	125.193	Lwr	2017	Caryopsis type	2HL_22930294	652507787	-0.1572	16.007	27.5786	0.0247	qmLwr2-1	qLwr2-1	2016, 2017, 2018	Vrs1/Int-d
qcLwr2-1	2H	125.193	Lwr	2018	Caryopsis type	2HL_22930294	652507787	-0.1097	19.1055	20.332	0.012	qmLwr2-1	qLwr2-1	2016, 2017, 2018	Vrs1/Int-d
qcGw2-1	2H	125.193	Gw	2016	Caryopsis type	2HL_22930294	652507787	0.2614	53.6382	43.1137	0.0683	qmGw2-2	qGw2-3	2016, 2017, 2018	Vrs1/Int-d
qcGw2-1	2H	125.193	Gw	2018	Caryopsis type	2HL_22930294	652507787	0.3358	63.0858	80.3287	0.1128	qmGw2-2	qGw2-3	2016, 2017, 2018	Vrs1/Int-d
qcGr2-1	2H	125.193	Gr	2016	Caryopsis type	2HL_22930294	652507787	0.0254	13.9509	18.298	0.0006	qmGr2-1	qGr2-1	2016, 2017, 2018	Vrs1/Int-d
qcGp2-1	2H	125.193	Gp	2016	Caryopsis type	2HL_22930294	652507787	0.7791	24.2077	10.2499	0.607	qmGp2-1	qGp2-1	2016, 2017, 2018	Vrs1/Int-d
qcGl2-1	2H	125.193	Gl	2016	Caryopsis type	2HL_22930294	652507787	0.1837	9.3616	2.8361	0.0338				Vrs1/Int-d
qcGd2-1	2H	125.193	Gd	2016	Caryopsis type	2HL_22930294	652507787	0.2778	53.1342	34.1434	0.0772	qmGd2-1	qGd2-1	2016, 2018	Vrs1/Int-d
qcGd2-1	2H	125.193	Gd	2017	Caryopsis type	2HL_22930294	652507787	0.3992	26.6239	45.0362	0.1594	qmGd2-1	qGd2-1	2016, 2018	Vrs1/Int-d
qcGd2-1	2H	125.193	Gd	2018	Caryopsis type	2HL_22930294	652507787	0.3747	33.7278	42.214	0.1404	qmGd2-1	qGd2-1	2016, 2018	Vrs1/Int-d
qcGa2-1	2H	125.193	Ga	2016	Caryopsis type	2HL_22930294	652507787	1.9573	47.2435	34.6381	3.8309	qmGa2-1	qGa2-1	2016, 2017	Vrs1/Int-d
qcGa2-1	2H	125.193	Ga	2017	Caryopsis type	2HL_22930294	652507787	3.0616	53.3799	43.8722	9.3737	qmGa2-1	qGa2-1	2016, 2017	Vrs1/Int-d
qcGa2-1	2H	125.193	Ga	2018	Caryopsis type	2HL_22930294	652507787	2.2304	32.155	30.6333	4.9748	qmGa2-1	qGa2-1	2016, 2017	Vrs1/Int-d
qcFfd2-1	2H	125.193	Ffd	2016	Caryopsis type	2HL_22930294	652507787	0.1447	27.5747	61.6306	0.0209	qmFfd2-1	qFfd2-1	2016, 2017, 2018	Vrs1/Int-d
qcFfd2-1	2H	125.193	Ffd	2017	Caryopsis type	2HL_22930294	652507787	0.1598	30.1227	72.1739	0.0255	qmFfd2-1	qFfd2-1	2016, 2017, 2018	Vrs1/Int-d
qcFfd2-1	2H	125.193	Ffd	2018	Caryopsis type	2HL_22930294	652507787	0.1394	27.214	68.7176	0.0194	qmFfd2-1	qFfd2-1	2016, 2017, 2018	Vrs1/Int-d
qcGl2-2	2H	127.957	Gl	2017	Caryopsis type	2_522610509	648821845	0.3848	26.3817	13.1884	0.148	qmGl2-1	qGl2-1	2016, 2017, 2018	Vrs1/Int-d
qcGl2-2	2H	127.957	Gl	2018	Caryopsis type	2_522610509	648821845	0.3214	22.176	9.9608	0.1033	qmGl2-1	qGl2-1	2016, 2017, 2018	Vrs1/Int-d
qcGp2-1	2H	128.677	Gp	2017	Caryopsis type	2HL_34260490	651436599	1.175	45.4479	22.6975	1.3806	qmGp2-1	qGp2-1	2016, 2017, 2018	Vrs1/Int-d
qcGp2-1	2H	128.677	Gp	2018	Caryopsis type	2HL_34260490	651436599	0.7432	12.9593	9.604	0.5524	qmGp2-1	qGp2-1	2016, 2017, 2018	Vrs1/Int-d
qcGp2-2	2H	142.989	Gp	2018	Caryopsis type	2HL_23067013	681427492	0.4063	3.501	2.8708	0.1651
qcGd2-2	2H	142.989	Gd	2018	Row type + Caryopsis type	2HL_23067013	681427492	0.0724	3.3015	1.9799	0.0052
qcGa2-2	2H	142.989	Ga	2018	Caryopsis type	2HL_23067013	681427492	0.5824	3.518	2.0885	0.3392
qcLwr2-2	2H	159.764	Lwr	2017	Row type	2HL_28631837	695701113	0.0733	3.2957	1.7625	0.0054
qcLwr2-2	2H	159.764	Lwr	2016	Row type + Caryopsis type	2HL_28631837	695701113	0.048	3.9107	2.4441	0.0023
qcLwr2-2	2H	159.764	Lwr	2018	Row type + Caryopsis type	2HL_28631837	695701113	0.0401	3.0639	2.7128	0.0016
qcGp2-2	2H	159.764	Gp	2018	Row type + Caryopsis type	2HL_28631837	695701113	0.1646	3.117	0.4708	0.0271
qcGl2-3	2H	159.764	Gl	2016	Caryopsis type	2HL_28631837	695701113	0.1066	3.1441	0.9543	0.0114
qcGl2-3	2H	159.764	Gl	2018	Caryopsis type	2HL_28631837	695701113	0.1044	3.9387	1.0507	0.0109
qcGl2-3	2H	159.764	Gl	2018	Row type + Caryopsis type	2HL_28631837	695701113	0.1015	4.0521	0.9943	0.0103
qcGa3-1	3H	0	Ga	2018	Caryopsis type	3_555092874	688729854	0.2705	3.1726	0.4506	0.0732
qcGw3-1	3H	8.6184	Gw	2018	Caryopsis type	3_549980712	682227040	0.0407	3.1666	1.1785	0.0017	qmGw3-2	qGw3-2	2018	Hvemp5; HvTGW6-3
qcTgw3-1	3H	12.912	Tgw	2016	Row type	3HL_21691177	675226389	1.1992	5.1285	1.6116	1.4381				HvTGW6-3
qcLwr3-1	3H	17.7648	Lwr	2017	Row type	3_541192201	670024654	-0.0633	4.0076	1.3143	0.004	qmLwr3-1	qLwr3-1	2018	HvOsBDG1
qcLwr3-1	3H	17.7648	Lwr	2018	Row type	3_541192201	670024654	-0.0368	3.744	2.2811	0.0014	qmLwr3-1	qLwr3-1	2018	HvOsBDG1
qcLwr3-1	3H	17.7648	Lwr	2018	Row type + Caryopsis type	3_541192201	670024654	-0.041	4.0306	2.8367	0.0017	qmLwr3-1	qLwr3-1	2018	HvOsBDG1
qcGw3-2	3H	18.3264	Gw	2016	Row type + Caryopsis type	3_541192201	670024654	0.0412	4.5413	2.013	0.0017				HvOsBDG1
qcTgw3-2	3H	19.596	Tgw	2016	Row type + Caryopsis type	3_535856638	664326468	1.4095	5.445	2.2263	1.9868		qTgw3-2	2016	HvOsBDG1
qcTgw3-2	3H	20.3696	Tgw	2017	Caryopsis type	3_535856638	664326468	1.3194	4.6856	1.4248	1.7408		qTgw3-2	2016	HvOsBDG1
qcTgw3-2	3H	20.3696	Tgw	2017	Row type + Caryopsis type	3_535856638	664326468	1.426	3.219	1.6645	2.0336		qTgw3-2	2016	HvOsBDG1
qcGa3-2	3H	20.3696	Ga	2016	Row type + Caryopsis type	3_535856638	664326468	0.462	6.9855	1.9298	0.2134	qmGa3-1	qGa3-1	2016	HvOsBDG1
qcTgw3-2	3H	21.1432	Tgw	2017	Row type	3HL_10565488	661185207	1.5724	4.3889	2.0237	2.4724		qTgw3-2	2016	HvOsBDG1
qcGw3-3	3H	21.1432	Gw	2017	Row type	3HL_10565488	661185207	0.0591	5.437	2.1539	0.0035	qmGw3-3	qGw3-3	2017	HvOsBDG1
qcGp3-1	3H	21.1432	Gp	2016	Row type	3HL_10565488	661185207	0.2524	3.3691	1.0756	0.0637				HvOsBDG1
qcGp3-1	3H	21.1432	Gp	2016	Caryopsis type	3HL_10565488	661185207	0.34	7.1614	1.9517	0.1156				HvOsBDG1
qcGp3-1	3H	21.1432	Gp	2016	Row type + Caryopsis type	3HL_10565488	661185207	0.3199	3.2739	1.7284	0.1024				HvOsBDG1
qcGl3-1	3H	21.1432	Gl	2016	Row type + Caryopsis type	3HL_10565488	661185207	0.1491	3.5775	1.8682	0.0222				HvOsBDG1
qcGd3-1	3H	21.1432	Gd	2016	Row type	3HL_10565488	661185207	0.0714	3.8469	1.9216	0.0051	qmGd3-1	qGd3-1	2016	HvOsBDG1
qcGa3-2	3H	21.1432	Ga	2016	Row type	3HL_10565488	661185207	0.5367	9.5474	2.6047	0.2881	qmGa3-1	qGa3-1	2016	HvOsBDG1
qcGa3-2	3H	21.1432	Ga	2017	Row type	3HL_10565488	661185207	0.406	3.131	1.0371	0.1649	qmGa3-1	qGa3-1	2016	HvOsBDG1
qcGa3-2	3H	21.1432	Ga	2017	Row type + Caryopsis type	3HL_10565488	661185207	0.4027	3.1074	1.0203	0.1622	qmGa3-1	qGa3-1	2016	HvOsBDG1
qcGa3-2	3H	23.5512	Ga	2017	Caryopsis type	3HL_41243504	658112211	0.349	3.2448	0.5702	0.1218	qmGa3-2	qGa3-2	2017, 2018
qcGd3-2	3H	24.2844	Gd	2017	Caryopsis type	3_528786733	657162451	0.0609	4.0135	1.0471	0.0037	qmGd3-2	qGd3-2	2017
qcGd3-2	3H	25.8812	Gd	2016	Caryopsis type	3_528470541	652657666	0.0728	10.6729	2.3452	0.0053	qmGd3-2	qGd3-2	2017
qcGp3-2	3H	26.6812	Gp	2018	Row type	3_529115904	654698404	0.2228	3.7809	0.4102	0.0496
qcGp3-2	3H	26.6812	Gp	2018	Caryopsis type	3_529115904	654698404	0.2662	4.6474	1.2324	0.0709
qcGp3-2	3H	26.6812	Gp	2018	Row type + Caryopsis type	3_529115904	654698404	0.2088	4.6547	0.7578	0.0436
qcGl3-2	3H	26.6812	Gl	2018	Caryopsis type	3_529115904	654698404	0.0766	4.4523	0.5661	0.0059
qcGl3-2	3H	26.6812	Gl	2018	Row type + Caryopsis type	3_529115904	654698404	0.1321	3.74	1.6842	0.0175
qcGd3-2	3H	26.6812	Gd	2018	Row type	3_529115904	654698404	0.0856	5.0095	2.7627	0.0073	qmGd3-2	qGd3-2	2017
qcGd3-2	3H	26.6812	Gd	2018	Caryopsis type	3_529115904	654698404	0.0737	7.4018	1.6353	0.0054	qmGd3-2	qGd3-2	2017
qcGd3-2	3H	26.6812	Gd	2018	Row type + Caryopsis type	3_529115904	654698404	0.0858	10.16	2.7799	0.0074	qmGd3-2	qGd3-2	2017
qcGa3-3	3H	26.6812	Ga	2018	Row type	3_529115904	654698404	0.5947	7.4984	2.2818	0.3537	qmGa3-2	qGa3-2	2017, 2018
qcGa3-3	3H	26.6812	Ga	2018	Row type + Caryopsis type	3_529115904	654698404	0.6059	6.8652	2.3681	0.3671	qmGa3-2	qGa3-2	2017, 2018
qcGw3-4	3H	30.1696	Gw	2016	Caryopsis type	3_510997641	641544291	0.0428	5.0153	1.1557	0.0018	qmGw3-4	qGw3-4	2018	sdw1/denso; Hvvp1
qcTgw3-3	3H	30.944	Tgw	2018	Row type	3HL_15958297	640140078	1.9057	6.8171	3.1454	3.6317				sdw1/denso; Hvvp1
qcTgw3-3	3H	30.944	Tgw	2018	Row type + Caryopsis type	3HL_15958297	640140078	1.7079	8.6491	2.5265	2.917				sdw1/denso; Hvvp1
qcGw3-4	3H	30.944	Gw	2018	Row type + Caryopsis type	3HL_15958297	640140078	0.0646	6.4348	3.0058	0.0042	qmGw3-4	qGw3-4	2018	sdw1/denso; Hvvp1
qcTgw3-3	3H	32.3704	Tgw	2016	Caryopsis type	3HL_32354397	631859832	1.4993	5.3735	2.519	2.248				sdw1/denso; Hvvp1
qcTgw3-3	3H	32.6372	Tgw	2018	Caryopsis type	3_504148850	632547821	1.9539	10.5708	3.3064	3.8176				sdw1/denso; Hvvp1
qcGw3-4	3H	32.6372	Gw	2018	Caryopsis type	3_504148850	632547821	0.0555	5.8492	2.1926	0.0031	qmGw3-4	qGw3-4	2018	sdw1/denso; Hvvp1
qcGa3-4	3H	32.6372	Ga	2018	Caryopsis type	3_504148850	632547821	0.4498	5.5939	1.2459	0.2023				sdw1/denso; Hvvp1
qcGp3-3	3H	37.4996	Gp	2016	Row type	3HL_43480963	624787076	0.2533	3.2304	1.0834	0.0642				Vrn-H3/Sgh3
qcTgw3-4	3H	38.1256	Tgw	2016	Row type	3HL_22406140	623873319	1.0245	3.7186	1.1761	1.0495				Vrn-H3/Sgh3
qcGl3-3	3H	38.1256	Gl	2016	Row type	3HL_22406140	623873319	0.1748	8.7869	2.5662	0.0306				Vrn-H3/Sgh3
qcGa3-5	3H	38.1256	Ga	2016	Caryopsis type	3HL_22406140	623873319	0.4438	6.2088	1.7806	0.1969				Vrn-H3/Sgh3
qcLwr3-2	3H	48.92	Lwr	2016	Caryopsis type	3_482018807	604522376	0.0567	5.2811	3.4098	0.0032				HvAUX1
qcGp3-4	3H	48.92	Gp	2017	Row type	3_482018807	604522376	0.3381	8.0324	1.8796	0.1143				HvAUX1
qcGp3-4	3H	48.92	Gp	2017	Caryopsis type	3_482018807	604522376	0.3811	11.2938	2.3875	0.1452				HvAUX1
qcGp3-4	3H	48.92	Gp	2017	Row type + Caryopsis type	3_482018807	604522376	0.3165	6.9215	1.6471	0.1002				HvAUX1
qcGl3-4	3H	48.92	Gl	2017	Row type	3_482018807	604522376	0.1759	9.5811	1.6862	0.0309	qmGl3-2	qGl3-2	2017	HvAUX1
qcGl3-4	3H	48.92	Gl	2018	Row type	3_482018807	604522376	0.1585	7.833	2.4216	0.0251	qmGl3-2	qGl3-2	2017	HvAUX1
qcGl3-4	3H	48.92	Gl	2017	Caryopsis type	3_482018807	604522376	0.1311	5.5429	1.5316	0.0172	qmGl3-2	qGl3-2	2017	HvAUX1
qcGl3-4	3H	48.92	Gl	2018	Caryopsis type	3_482018807	604522376	0.1182	5.9194	1.3478	0.014	qmGl3-2	qGl3-2	2017	HvAUX1
qcGl3-4	3H	48.92	Gl	2017	Row type + Caryopsis type	3_482018807	604522376	0.1676	9.3411	2.5018	0.0281	qmGl3-2	qGl3-2	2017	HvAUX1
qcGl3-4	3H	48.92	Gl	2018	Row type + Caryopsis type	3_482018807	604522376	0.0854	5.6816	0.7039	0.0073	qmGl3-2	qGl3-2	2017	HvAUX1
qcLwr3-3	3H	54.4581	Lwr	2018	Row type + Caryopsis type	3HL_15374972	603144792	0.0357	3.1394	2.1569	0.0013	qmLwr3-2	qLwr3-2	2016, 2018
qcLwr3-3	3H	54.4581	Lwr	2016	Row type + Caryopsis type	3HL_15374972	603144792	0.0596	6.7345	3.7687	0.0036	qmLwr3-2	qLwr3-2	2016, 2018
qcGp3-5	3H	55.4144	Gp	2018	Row type + Caryopsis type	3HL_48064911	594519615	0.3178	9.4144	1.7564	0.101
qcGp3-5	3H	56.9892	Gp	2018	Row type	3HL_34537138	585395315	0.2894	5.6942	0.6921	0.0838
qcGd3-3	3H	56.9892	Gd	2018	Caryopsis type	3HL_34537138	585395315	0.0493	3.0478	0.7295	0.0024
qcGa3-6	3H	56.9892	Ga	2017	Caryopsis type	3HL_34537138	585395315	0.5548	3.5541	1.4408	0.3078	qmGa3-3	qGa3-3	2017
qcGa3-6	3H	56.9892	Ga	2018	Caryopsis type	3HL_34537138	585395315	0.3707	3.9438	0.8462	0.1374	qmGa3-3	qGa3-3	2017
qcGp3-5	3H	57.8732	Gp	2016	Row type + Caryopsis type	3_471571393	589588116	0.2038	4.5553	0.7016	0.0416
qcGa3-7	3H	70.9312	Ga	2016	Caryopsis type	M_125452_800	545347118	-0.5611	10.0453	2.8469	0.3149
qcGw3-5	3H	78.2348	Gw	2016	Caryopsis type	3HL_47371940	533434886	-0.0599	8.5318	2.268	0.0036
qcGd3-4	3H	78.2348	Gd	2016	Caryopsis type	3HL_47371940	533434886	-0.0675	9.8872	2.0161	0.0046
qcTgw3-5	3H	81.0784	Tgw	2016	Row type + Caryopsis type	3_426808044	526266939	-1.7086	7.9117	3.2715	2.9195
qcGw3-5	3H	81.0784	Gw	2016	Row type	3_426808044	526266939	-0.0669	3.279	4.9889	0.0045
qcGw3-5	3H	81.0784	Gw	2016	Row type + Caryopsis type	3_426808044	526266939	-0.0532	5.3618	3.3562	0.0028
qcGp3-6	3H	81.4328	Gp	2016	Row type	3HL_8500939	522094796	-0.2682	5.035	1.2144	0.0719
qcGd3-4	3H	81.4328	Gd	2016	Row type	3HL_8500939	522094796	-0.089	6.2923	2.9871	0.0079
qcGa3-8	3H	81.4328	Ga	2016	Row type	3HL_8500939	522094796	-0.5937	11.9754	3.187	0.3525
qcGp3-6	3H	83.5996	Gp	2016	Row type + Caryopsis type	3HL_27247338	511398684	-0.2424	5.6499	0.9921	0.0588				HvD61-1; HvD61-2; HvD61-3
qcGl3-5	3H	83.5996	Gl	2016	Row type + Caryopsis type	3HL_27247338	511398684	-0.0912	3.2245	0.6982	0.0083				HvD61-1; HvD61-2; HvD61-3
qcGa3-8	3H	83.5996	Ga	2016	Row type + Caryopsis type	3HL_27247338	511398684	-0.4619	7.7236	1.9293	0.2134	qmGa3-4	qGa3-4	2016	HvD61-1; HvD61-2; HvD61-3
qcGl3-6	3H	91.0704	Gl	2017	Row type + Caryopsis type	3_267212934	488523925	-0.1192	4.8585	1.2667	0.0142
qcGa3-9	3H	97.5348	Ga	2017	Caryopsis type	3HL_16015449	444088450	-0.7686	7.422	2.7652	0.5908
qcGl3-7	3H	100.554	Gl	2016	Row type	3HL_43341146	422744906	-0.0915	3.981	0.7031	0.0084
qcTgw3-6	3H	101.461	Tgw	2016	Row type	3HL_19802894	428984499	-1.9897	13.372	4.4362	3.9588
qcGw3-6	3H	111.348	Gw	2018	Caryopsis type	Bmag138	341495274	-0.0385	3.5344	1.0571	0.0015
qcGp3-7	3H	111.348	Gp	2017	Row type	Bmag138	341495274	0.6028	5.3976	5.9734	0.3633
qcGl3-8	3H	111.348	Gl	2017	Row type	Bmag138	341495274	0.2818	5.8009	4.3293	0.0794
qcGl3-8	3H	111.348	Gl	2018	Row type	Bmag138	341495274	0.2426	5.9643	5.6775	0.0589
qcGd3-5	3H	113.379	Gd	2018	Row type	3HL_4462181	339946787	-0.0749	4.3537	2.1148	0.0056
qcGa3-10	3H	113.379	Ga	2018	Row type	3HL_4462181	339946787	-0.4481	5.0572	1.2952	0.2008
qcGd3-6	3H	133.74	Gd	2018	Caryopsis type	3_342720039	385051110	-0.0843	6.0189	2.1391	0.0071
qcGd3-7	3H	153.404	Gd	2017	Row type	M_68399_2570	240207160	-0.0854	3.5153	2.5884	0.0073
qcTgw3-7	3H	155.317	Tgw	2018	Caryopsis type	3_230154353	285883728	-1.2857	5.822	1.4318	1.6531
qcGa3-11	3H	155.518	Ga	2018	Caryopsis type	3HS_33787164	N/A	-0.4816	6.3859	1.428	0.2319
qcGw3-7	3H	157.14	Gw	2018	Row type	M_363498_76	303304090	-0.0815	4.8737	4.6059	0.0066
qcGp3-8	3H	157.232	Gp	2017	Row type	3_327391418	354430251	-0.921	11.5834	13.9463	0.8483
qcGp3-8	3H	157.232	Gp	2018	Row type	3_327391418	354430251	-0.2952	6.0392	0.7199	0.0871
qcGp3-8	3H	157.232	Gp	2017	Caryopsis type	3_327391418	354430251	-0.3133	7.894	1.6139	0.0982
qcGp3-8	3H	157.232	Gp	2017	Row type + Caryopsis type	3_327391418	354430251	-0.2869	5.6	1.3533	0.0823
qcGp3-8	3H	157.232	Gp	2018	Row type + Caryopsis type	3_327391418	354430251	-0.299	9.2309	1.5548	0.0894
qcGl3-9	3H	157.232	Gl	2017	Row type	3_327391418	354430251	-0.4023	10.7515	8.8251	0.1619
qcGl3-9	3H	157.232	Gl	2018	Row type	3_327391418	354430251	-0.3345	10.2696	10.7944	0.1119
qcGl3-9	3H	157.232	Gl	2017	Caryopsis type	3_327391418	354430251	-0.0988	3.6295	0.8694	0.0098
qcGl3-9	3H	157.232	Gl	2018	Caryopsis type	3_327391418	354430251	-0.0739	4.1063	0.5266	0.0055
qcGl3-9	3H	157.232	Gl	2018	Row type + Caryopsis type	3_327391418	354430251	-0.0733	4.2811	0.5181	0.0054
qcGa3-11	3H	157.232	Ga	2017	Row type	3_327391418	354430251	-0.5389	5.657	1.8266	0.2904
qcGa3-11	3H	157.232	Ga	2017	Row type + Caryopsis type	3_327391418	354430251	-0.4173	3.4848	1.0956	0.1742
qcGa3-11	3H	157.232	Ga	2018	Row type + Caryopsis type	3_327391418	354430251	-0.3939	3.5	1.0011	0.1552
qcTgw3-8	3H	169.888	Tgw	2016	Caryopsis type	3_275423042	311114825	-1.6431	7.4651	3.0255	2.6999
qcTgw3-8	3H	169.888	Tgw	2017	Caryopsis type	3_275423042	311114825	-1.5128	6.5305	1.8733	2.2886
qcGd3-8	3H	180.428	Gd	2017	Caryopsis type	3HL_10764412	357599738	-0.0576	4.4701	0.9392	0.0033
qcGd3-8	3H	180.428	Gd	2017	Row type + Caryopsis type	3HL_10764412	357599738	-0.0599	3.3393	1.2748	0.0036
qcTgw3-9	3H	193.438	Tgw	2017	Row type	3HS_5478941	92817678	-1.5928	5.0844	2.0765	2.5369
qcTgw3-9	3H	193.438	Tgw	2017	Row type + Caryopsis type	3HS_5478941	92817678	-1.5933	4.5149	2.0779	2.5387
qcGw3-8	3H	193.438	Gw	2017	Row type + Caryopsis type	3HS_5478941	92817678	-0.061	4.4899	2.2961	0.0037		qGw3-8	2017
qcFfd3-1	3H	193.438	Ffd	2017	Row type + Caryopsis type	3HS_5478941	92817678	-0.0341	3.4481	3.4978	0.0012	qmFfd3-4	qFfd3-4	2016, 2017
qcGd4-1	4H	60.0485	Gd	2018	Row type + Caryopsis type	4HL_5092076	531274064	-0.0593	5.8695	1.3271	0.0035	qmGd4-1	qGd4-1	2017
qcGa4-1	4H	60.0485	Ga	2018	Row type + Caryopsis type	4HL_5092076	531274064	-0.3951	3.5374	1.0073	0.1561	qmGa4-1	qGa4-1	2017, 2018
qcTgw4-1	4H	60.56	Tgw	2018	Row type	4_430947935	532000072	-1.4056	8.7344	1.7111	1.9756	qmTgw4-1	qTgw4-1	2017, 2018
qcTgw4-1	4H	60.56	Tgw	2018	Row type + Caryopsis type	4_430947935	532000072	-1.5486	8.276	2.0771	2.3982	qmTgw4-1	qTgw4-1	2017, 2018
qcGw4-1	4H	60.56	Gw	2017	Row type	4_430947935	532000072	-0.0491	3.161	1.4847	0.0024	qmGw4-1	qGw4-1	2017, 2018
qcGa4-1	4H	60.56	Ga	2017	Row type	4_430947935	532000072	-0.3299	3.206	0.6844	0.1088	qmGa4-1	qGa4-1	2017, 2018
qcGa4-1	4H	60.56	Ga	2018	Row type	4_430947935	532000072	-0.3748	3.6786	0.9062	0.1405	qmGa4-1	qGa4-1	2017, 2018
qcGa4-1	4H	60.56	Ga	2017	Caryopsis type	4_430947935	532000072	-0.4226	5.3416	0.8359	0.1786	qmGa4-1	qGa4-1	2017, 2018
qcTgw4-1	4H	61.449	Tgw	2018	Caryopsis type	4_430947935	532000072	-1.5594	8.6227	2.1062	2.4318	qmTgw4-1	qTgw4-1	2017, 2018
qcGw4-1	4H	61.449	Gw	2018	Row type	4_430947935	532000072	-0.0662	3.0101	3.0381	0.0044	qmGw4-1	qGw4-1	2017, 2018
qcGw4-2	4H	67.075	Gw	2016	Caryopsis type	4HL_17692246	515793893	-0.0449	4.8217	1.2701	0.002
qcGw4-3	4H	72.958	Gw	2018	Caryopsis type	4_407308714	518010814	-0.0618	8.5785	2.7244	0.0038
qcGp4-1	4H	72.958	Gp	2018	Row type + Caryopsis type	4_407308714	518010814	-0.1059	3.3295	0.1949	0.0112
qcGd4-2	4H	72.958	Gd	2018	Caryopsis type	4_407308714	518010814	-0.0537	5.2584	0.8677	0.0029
qcGa4-2	4H	81.344	Ga	2018	Caryopsis type	1H_70968226	462070622	-0.3567	4.4714	0.7834	0.1272
qcTgw4-2	4H	92.848	Tgw	2017	Caryopsis type	4HL_38836656	430388680	-1.6347	6.9902	2.1872	2.6721
qcGd4-3	4H	93.4982	Gd	2017	Caryopsis type	4HL_38836656	430388680	-0.0562	3.8351	0.8933	0.0032
qcLwr4-1	4H	130.578	Lwr	2018	Row type	Ebmag781	46728747	0.0364	3.6723	2.2364	0.0013	qmLwr4-1	qLwr4-1	2018
qcLwr4-1	4H	130.578	Lwr	2018	Caryopsis type	Ebmag781	46728747	0.0402	3.6046	2.7285	0.0016	qmLwr4-1	qLwr4-1	2018
qcGw4-4	4H	130.578	Gw	2018	Row type + Caryopsis type	Ebmag781	46728747	-0.053	4.4954	2.022	0.0028
qcGp4-2	4H	139.625	Gp	2018	Row type + Caryopsis type	4_42378533	32439646	-0.1533	3.2563	0.4087	0.0235				Hvemp4
qcGl4-1	4H	139.625	Gl	2018	Row type + Caryopsis type	4_42378533	32439646	-0.0659	3.5333	0.4194	0.0043				Hvemp4
qcFfd4-1	4H	143.667	Ffd	2016	Row type + Caryopsis type	4_28741355	24332575	0.0337	3.2999	3.3464	0.0011				PhyA; Hvemp4
qcLwr4-2	4H	145.473	Lwr	2016	Row type + Caryopsis type	4HS_32009949	22489623	-0.0411	3.5176	1.7963	0.0017				Vrs5/Int-c
qcGw4-5	4H	146.499	Gw	2016	Caryopsis type	M_153521_1223	18451471	0.045	3.1548	1.2773	0.002				Vrs5/Int-c
qcGw4-5	4H	146.499	Gw	2016	Row type + Caryopsis type	M_153521_1223	18451471	0.033	3.2115	1.2944	0.0011				Vrs5/Int-c
qcTgw5-1	5H	0	Tgw	2016	Row type	5HS_7374618	2568671	-0.9214	3.6206	0.9513	0.849	qmTgw5-1	qTgw5-1	2017, 2018
qcTgw5-1	5H	0	Tgw	2018	Row type	5HS_7374618	2568671	-1.143	3.8673	1.1315	1.3064	qmTgw5-1	qTgw5-1	2017, 2018
qcTgw5-1	5H	0	Tgw	2018	Caryopsis type	5HS_7374618	2568671	-1.0035	4.0454	0.8722	1.007	qmTgw5-1	qTgw5-1	2017, 2018
qcTgw5-1	5H	0	Tgw	2018	Row type + Caryopsis type	5HS_7374618	2568671	-1.0486	3.6684	0.9524	1.0997	qmTgw5-1	qTgw5-1	2017, 2018
qcGa5-1	5H	0	Ga	2017	Caryopsis type	5HS_7374618	2568671	-0.3312	3.4686	0.5134	0.1097
qcGa5-1	5H	0	Ga	2018	Caryopsis type	5HS_7374618	2568671	-0.3794	4.4395	0.8861	0.1439
qcTgw5-2	5H	6.6878	Tgw	2017	Caryopsis type	5_3910746	3923973	-1.2748	4.7954	1.3302	1.6252
qcTgw5-3	5H	10.8155	Tgw	2017	Row type	5HS_10560611	8062600	-1.3192	3.6301	1.4246	1.7404
qcGp5-1	5H	47.179	Gp	2017	Row type	5HS_20364868	81790372	-0.2899	5.5943	1.3821	0.0841
qcGa5-2	5H	48.3225	Ga	2018	Row type	5_92146019	81575711	-0.3408	3.692	0.7492	0.1161
qcGd5-1	5H	52.054	Gd	2017	Caryopsis type	5HL_39677860	136221606	-0.0612	4.1403	1.0584	0.0037
qcGa5-3	5H	52.054	Ga	2017	Caryopsis type	5HL_39677860	136221606	-0.472	5.3676	1.0428	0.2228
qcGl5-1	5H	73.7975	Gl	2017	Row type	5HS_15616455	91603231	-0.1355	6.3036	1.0012	0.0184
qcGl5-1	5H	73.7975	Gl	2018	Row type	5HS_15616455	91603231	-0.1242	4.921	1.4869	0.0154
qcGp5-2	5H	91.5435	Gp	2018	Row type + Caryopsis type	5HS_10059836	158200363	-0.2693	7.8992	1.2614	0.0725
qcGp5-2	5H	92.3275	Gp	2018	Row type	5HS_21724907	91675771	-0.2644	8.2837	0.5774	0.0699
qcGp5-3	5H	142.028	Gp	2017	Caryopsis type	M_65287_3266	364596616	-0.2656	5.7346	1.1598	0.0705
qcGp5-3	5H	142.028	Gp	2017	Row type + Caryopsis type	M_65287_3266	364596616	-0.2862	7.5785	1.3466	0.0819
qcGl5-2	5H	202.868	Gl	2018	Caryopsis type	5_226253827	533433498	-0.0914	4.6558	0.8057	0.0084				Hvemp6
qcGl5-2	5H	202.868	Gl	2018	Row type + Caryopsis type	5_226253827	533433498	-0.0875	3.4933	0.738	0.0077				Hvemp6
qcGp5-4	5H	203.252	Gp	2016	Row type + Caryopsis type	5_436205970	535445866	-0.1695	3.2735	0.485	0.0287				Hvemp6
qcGw6-1	6H	3.4565	Gw	2016	Row type + Caryopsis type	M_330613_1195	577751295	-0.0394	4.6101	1.8396	0.0016
qcGl6-1	6H	63.3145	Gl	2018	Row type + Caryopsis type	6HL_22068577	526726898	0.0937	6.9489	0.8463	0.0088
qcGl6-2	6H	102.751	Gl	2016	Row type	416998370	416998457	0.0927	3.0285	0.7224	0.0086
qcGl6-3	6H	105.188	Gl	2018	Caryopsis type	6HL_35014660	425794427	0.0855	3.8374	0.7043	0.0073
qcTgw6-1	6H	156.133	Tgw	2017	Caryopsis type	6HS_25779094	85755853	1.1641	3.7252	1.1091	1.3551
qcTgw7-1	7H	11.9864	Tgw	2016	Row type	7_584878350	639840575	0.8704	3.2018	0.849	0.7576	qmTgw7-1	qTgw7-1	2017	HvGW6a
qcGa7-1	7H	30.8216	Ga	2018	Caryopsis type	7_564913828	622266514	0.2992	3.2171	0.5513	0.0895
qcTgw7-2	7H	40.404	Tgw	2017	Caryopsis type	7_549668049	608344982	1.5969	6.1787	2.0873	2.5501				Hvcr4-6
qcTgw7-3	7H	58.094	Tgw	2018	Row type	M_234920_296	576845666	1.0665	3.4959	0.9852	1.1375
qcTgw7-3	7H	58.094	Tgw	2018	Caryopsis type	M_234920_296	576845666	1.5465	4.0734	2.0715	2.3917
qcTgw7-3	7H	58.094	Tgw	2018	Row type + Caryopsis type	M_234920_296	576845666	1.5433	3.1848	2.063	2.3819
qcGw7-1	7H	67.4328	Gw	2017	Row type	M_125216_531	549534902	0.1158	17.7113	8.2752	0.0134	qmGw7-1	qGw7-1	2016, 2017, 2018	Nud; HvTaMOC1
qcGp7-1	7H	65.7472	Gp	2016	Row type	7HL_37199773	561129139	0.9988	16.4241	16.8453	0.9977	qmGp7-1	qGp7-1	2016, 2017, 2018
qcGl7-1	7H	65.7472	Gl	2016	Row type	7HL_37199773	561129139	0.4184	14.0083	14.7051	0.1751	qmGl7-1	qGl7-1	2016, 2017, 2018
qcGa7-2	7H	66.6656	Ga	2016	Row type	7_501748124	559757155	1.5959	24.0777	23.0293	2.547	qmGa7-2	qGa7-2	2016, 2017
qcGp7-1	7H	67.4328	Gp	2017	Row type	M_125216_531	549534815	1.565	41.8568	40.2629	2.4491	qmGp7-1	qGp7-1	2016, 2017, 2018	Nud; HvTaMOC1
qcGp7-1	7H	67.4328	Gp	2018	Row type	M_125216_531	549534815	1.5059	35.5426	18.7343	2.2677	qmGp7-1	qGp7-1	2016, 2017, 2018	Nud; HvTaMOC1
qcGl7-1	7H	67.4328	Gl	2017	Row type	M_125216_531	549534815	0.6882	17.1803	25.8214	0.4736	qmGl7-1	qGl7-1	2016, 2017, 2018	Nud; HvTaMOC1
qcGl7-1	7H	67.4328	Gl	2018	Row type	M_125216_531	549534815	0.6726	34.1133	43.6293	0.4524	qmGl7-1	qGl7-1	2016, 2017, 2018	Nud; HvTaMOC1
qcGa7-2	7H	67.4328	Ga	2017	Row type	M_125216_531	549534815	1.6173	16.0393	16.4537	2.6156	qmGa7-2	qGa7-2	2016, 2017	Nud; HvTaMOC1
qcGa7-2	7H	67.4328	Ga	2018	Row type	M_125216_531	549534815	1.7516	21.6465	19.7942	3.0682	qmGa7-2	qGa7-2	2016, 2017	Nud; HvTaMOC1
qcTgw7-4	7H	69.1836	Tgw	2016	Row type	7HL_3360534	546655157	1.9788	6.8799	4.3877	3.9155
qcLwr7-1	7H	79.706	Lwr	2016	Row type	GMS46	511809581	0.1675	15.4307	29.7543	0.028	qmLwr7-2	qLwr7-2	2016, 2018
qcLwr7-1	7H	79.706	Lwr	2018	Row type	GMS46	511809581	0.1036	9.8622	18.1113	0.0107	qmLwr7-2	qLwr7-2	2016, 2018
qcGp7-2	7H	79.706	Gp	2016	Row type	GMS46	511809581	0.74	9.4063	9.246	0.5476
qcGl7-2	7H	79.706	Gl	2016	Row type	GMS46	511809581	0.361	12.7166	10.9486	0.1303
qcFfd7-1	7H	79.706	Ffd	2016	Row type	GMS46	511809581	-0.089	18.0984	23.2897	0.0079
qcLwr7-2	7H	87.1064	Lwr	2017	Row type	7_469557232	502311820	-0.2533	4.3296	21.0264	0.0642
qcLwr7-2	7H	88.1864	Lwr	2017	Row type	7_460649517	493534735	0.4576	7.8178	68.6226	0.2094
qcTgw7-5	7H	94.6972	Tgw	2018	Row type	7_318484923	471569965	4.2853	3.182	15.9049	18.3637
qcGw7-2	7H	110.816	Gw	2016	Row type	7_270366894	262088932	0.0715	6.7664	5.6965	0.0051
qcGr7-1	7H	110.816	Gr	2016	Row type	7_270366894	262088932	-0.0446	26.9032	56.5433	0.002	qmGr7-3	qGr7-3	2016
qcGp7-3	7H	118.026	Gp	2018	Row type	7HS_31095616	239095299	-1.2552	7.6757	13.015	1.5754				HvTaCYP78A3
qcLwr7-3	7H	128.35	Lwr	2018	Row type	7_291301444	315447777	0.0781	4.6534	10.3015	0.0061
qcLwr7-4	7H	134.412	Lwr	2016	Row type + Caryopsis type	M_101938_837	382248750	0.1369	13.4271	19.8874	0.0187
qcGp7-4	7H	134.412	Gp	2016	Row type + Caryopsis type	M_101938_837	382248750	0.6822	12.8984	7.8589	0.4654
qcGp7-4	7H	134.412	Gp	2018	Row type + Caryopsis type	M_101938_837	382248750	0.5385	13.6474	5.0413	0.2899
qcGl7-3	7H	134.412	Gl	2016	Caryopsis type	M_101938_837	382248750	0.298	8.2578	7.4618	0.0888
qcGl7-4	7H	139.838	Gl	2018	Caryopsis type	7_319506952	367644459	0.2249	4.5616	4.8785	0.0506				HvTBP1
qcGl7-4	7H	139.838	Gl	2018	Row type + Caryopsis type	7_319506952	367644459	0.2731	13.2836	7.1954	0.0746				HvTBP1
qcGd7-1	7H	142.258	Gd	2018	Caryopsis type	M_249458_259	417611102	0.0906	4.7996	2.4682	0.0082
qcGd7-1	7H	142.258	Gd	2018	Row type + Caryopsis type	M_249458_259	417611102	0.0841	5.2602	2.6668	0.0071
qcGa7-3	7H	142.258	Ga	2018	Row type + Caryopsis type	M_249458_259	417611102	0.689	5.6697	3.0623	0.4747
qcTgw7-6	7H	151.092	Tgw	2016	Row type	7HL_6335336	345673515	2.4185	9.6165	6.5547	5.8493	qmTgw7-3	qTgw7-3	2018	btwd1
qcGp7-5	7H	151.092	Gp	2018	Row type	7HL_6335336	345673515	1.8363	16.2306	27.8556	3.3718				btwd1
qcGd7-2	7H	151.092	Gd	2016	Row type	7HL_6335336	345673515	0.3408	38.8344	43.7926	0.1161	qmGd7-5	qGd7-4	2016	btwd1
qcGd7-2	7H	151.092	Gd	2017	Row type	7HL_6335336	345673515	0.2861	30.1589	29.0778	0.0819	qmGd7-5	qGd7-5	2016	btwd1
qcGd7-2	7H	151.092	Gd	2018	Row type	7HL_6335336	345673515	0.2982	32.4465	33.556	0.0889	qmGd7-5	qGd7-5	2016	btwd1
qcGa7-4	7H	151.092	Ga	2016	Row type	7HL_6335336	345673515	0.9333	10.6868	7.8756	0.871	qmGa7-3	qGa7-3	2016	btwd1
qcGa7-4	7H	151.092	Ga	2017	Row type	7HL_6335336	345673515	0.8383	5.2783	4.4205	0.7027	qmGa7-3	qGa7-3	2016	btwd1
qcGa7-4	7H	151.092	Ga	2018	Row type	7HL_6335336	345673515	0.8612	6.9857	4.7846	0.7416	qmGa7-3	qGa7-3	2016	btwd1
qcLwr7-5	7H	151.484	Lwr	2016	Caryopsis type	Bmac167	381620996	0.1467	11.0198	22.8216	0.0215				btwd1
qcLwr7-5	7H	151.484	Lwr	2018	Caryopsis type	Bmac167	381620996	0.1206	11.0514	24.5515	0.0145				btwd1
qcLwr7-5	7H	151.484	Lwr	2018	Row type + Caryopsis type	Bmac167	381620996	0.1066	9.4899	19.1876	0.0114				btwd1
qcGp7-5	7H	151.484	Gp	2016	Caryopsis type	Bmac167	381620996	0.7571	12.3775	9.6784	0.5732				btwd1
qcGl7-5	7H	151.484	Gl	2017	Row type	Bmac167	381620996	0.1644	4.8922	1.4734	0.027				btwd1
qcGl7-5	7H	151.484	Gl	2016	Row type + Caryopsis type	Bmac167	381620996	0.3001	8.993	7.5661	0.0901				btwd1
qcGd7-2	7H	152.84	Gd	2016	Caryopsis type	M_90598_706	347750109	0.1055	10.2384	4.9219	0.0111	qmGd7-5	qGd7-5	2016	btwd1
qcGa7-4	7H	152.84	Ga	2016	Caryopsis type	M_90598_706	347750109	0.7211	7.7516	4.7021	0.52	qmGa7-3	qGa7-3	2016	btwd1
qcGl7-6	7H	163.922	Gl	2017	Row type	M_262022_735	167591333	-0.1618	4.519	1.4274	0.0262
qcTgw7-7	7H	165.671	Tgw	2017	Row type	7HS_5799924	166039715	3.3931	5.6566	9.4239	11.5134	qmTgw7-4	qTgw7-4	2017
qcLwr7-6	7H	166.29	Lwr	2016	Row type	Bmag571	169396717	0.1052	6.6033	11.7499	0.0111	qmLwr7-4	qLwr7-4	2016
qcGp7-6	7H	166.29	Gp	2016	Row type	Bmag571	169396717	0.5496	8.2419	5.1006	0.3021	qmGp7-6	qGp7-6	2017
qcGp7-6	7H	166.29	Gp	2017	Row type	Bmag571	169396717	0.59	11.5743	5.7221	0.3481	qmGp7-6	qGp7-6	2017
qcGl7-7	7H	166.29	Gl	2016	Row type	Bmag571	169396717	0.2568	7.9565	5.5404	0.066
qcGl7-7	7H	166.29	Gl	2017	Row type	Bmag571	169396717	0.2913	10.559	4.627	0.0849
qcGl7-7	7H	166.29	Gl	2018	Row type	Bmag571	169396717	0.2786	4.5481	7.4835	0.0776
qcGp7-6	7H	166.773	Gp	2017	Row type + Caryopsis type	Bmag900	163556288	0.4747	7.3679	3.7041	0.2253	qmGp7-6	qGp7-6	2017
qcGl7-7	7H	166.773	Gl	2017	Row type + Caryopsis type	Bmag900	163556288	0.2287	8.5415	4.6574	0.0523
qcGp7-7	7H	172.259	Gp	2017	Caryopsis type	M_2556064_1255	N/A	0.4333	9.1728	3.087	0.1878
qcGa7-5	7H	174.035	Ga	2017	Row type + Caryopsis type	7_228780727	147808104	0.5765	3.9477	2.0907	0.3324
qcGp7-8	7H	178.52	Gp	2018	Caryopsis type	7_115993906	103213241	0.4247	3.3908	3.1357	0.1803
qcGl7-8	7H	178.52	Gl	2017	Caryopsis type	7_115993906	103213241	0.1618	5.49	2.3329	0.0262
qcGl7-8	7H	179.63	Gl	2016	Caryopsis type	7HS_24633706	109650557	0.1543	4.3598	2.0006	0.0238
qcGl7-8	7H	179.63	Gl	2016	Row type + Caryopsis type	7HS_24633706	109650557	0.1266	3.4972	1.3462	0.016
qcGa7-6	7H	179.63	Ga	2018	Caryopsis type	7HS_24633706	109650557	0.5395	4.2982	1.7923	0.2911
qcTgw7-8	7H	183.451	Tgw	2016	Caryopsis type	7HS_33683527	87379476	1.4187	3.4065	2.2556	2.0128	qmTgw7-5	qTgw7-5	2016
qcTgw7-8	7H	183.451	Tgw	2016	Row type + Caryopsis type	7HS_33683527	87379476	1.294	3.8391	1.8764	1.6745	qmTgw7-5	qTgw7-5	2016
qcGa7-6	7H	183.451	Ga	2016	Row type + Caryopsis type	7HS_33683527	87379476	0.3905	4.5043	1.3785	0.1525
qcTgw7-8	7H	184.929	Tgw	2018	Caryopsis type	7_74542996	71957333	1.1001	3.5677	1.0482	1.2102	qmTgw7-5	qTgw7-5	2016
qcTgw7-8	7H	185.099	Tgw	2018	Row type + Caryopsis type	7HS_15526962	83244555	1.3895	3.1432	1.6722	1.9306	qmTgw7-5	qTgw7-5	2016
qcGp7-9	7H	218.508	Gp	2017	Row type + Caryopsis type	7_16284969	17678187	-0.1688	3.2117	0.4684	0.0285				HvDLT
qcTgw7-9	7H	219.351	Tgw	2017	Caryopsis type	7HS_41263643	15264465	2.3709	5.7653	4.601	5.6212
qcTgw7-10	7H	224.091	Tgw	2017	Caryopsis type	7_5257716	4967444	-2.7895	7.4091	6.3693	7.7815
qcGd7-3	7H	226.606	Gd	2017	Caryopsis type	7_5539511	N/A	-0.06	4.7042	1.0181	0.0036	qmGd7-6	qGd7-5	2017	HvGS3; HvTaGS-D1; HvD1
qcGa7-7	7H	226.606	Ga	2017	Row type + Caryopsis type	7_5539511	N/A	-0.4305	3.2567	1.1659	0.1853				HvGS3; HvTaGS-D1; HvD1
a Genetic variance for each significant QTL.

## Sheet: Table S7
Table S7. Correspondence between QTLs identified in this study and known barley yield-related genes.
No.	GeneName	Gene_ID	Chr.	Star	End	Functional Annotation		Located in the QTL candidate region?
1	Vrs3/Int-a	MLOC_69611	1H	378439866	378447003	Lysine-Specific Demethylase 5B	378.44	Yes
2	HvCO9/HvCMF11	HORVU1Hr1G056120	1H	411255924	411258717	Zinc Finger Protein Constans-Like 4	411.256	Yes
3	Ppd-H2/HvFT3	HORVU1Hr1G076430	1H	514098183	514101793	Protein Flowering Locus T	514.098
4	ELF3	HORVU1Hr1G094980	1H	556900386	556905575	Early Flowering Protein 3	556.9
5	PPD-H1/Eam1/HvPRR37	HORVU2Hr1G013400	2H	29123724	29127894	Pseudo-Response Regulator 7	29.1237
6	CEN	HORVU2Hr1G072750	2H	523377399	523379178	Protein Terminal Flower 1	523.377
7	HvCO4	HORVU2Hr1G085910	2H	620613412	620632316	Zinc Finger Protein Constans-Like 4	620.613
8	Vrs1/Int-d	HORVU2Hr1G092290	2H	652031058	652032990	Homeobox-Leucine Zipper Protein Family	652.031	Yes
9	Vrs4/Int-e	HORVU3Hr1G016690	3H	40939172	40942285	Lob Domain-Containing Protein 25	40.9392
10	HvDep1	HORVU3Hr1G051800	3H	375950781	375954891	Grain Length Protein	375.951
11	HvAUX1	HORVU3Hr1G084750	3H	608938640	608946090	Putative auxin permease-like t	608.939	Yes
12	Vrn-H3/Sgh3/HvFT1	HORVU3Hr1G087100	3H	619904346	619905412	Flowering Locus T1	619.904	Yes
13	sdw1/denso	HORVU3Hr1G090980	3H	634077598	634081600	Gibberellin 20-Oxidase 3	634.078	Yes
14	LUX	HORVU3Hr1G114970	3H	692190558	692192500	Two-Component Response Regulator Arr1	692.191
15	Vrs5/Int-c	HORVU4Hr1G007040	4H	17599034	17600737	Transcription Factor Teosinte Branched 1	17.599	Yes
16	PhyA	HORVU4Hr1G008610	4H	23599210	23606048	Phytochrome A	23.5992	Yes
17	PhyB	HORVU4Hr1G053400	4H	443993786	444001898	Phytochrome B	443.994
18	Bmy1	HORVU4Hr1G089510	4H	642560530	642564723	Beta-Amylase 5	642.561
19	HvCAT1	HORVU5Hr1G006900	5H	12449138	12456304	Cationic Amino Acid Transporter 2	12.4491	Yes
20	HvCMF13-1	HORVU5Hr1G049330	5H	382761284	382766951	CCT motif -containing response regulator protein	382.761	Yes
21	HvCO3	HORVU5Hr1G051230	5H	399885632	399887538	Constans-Like 2	399.886
22	HvCMF13-2	HORVU5Hr1G063640	5H	493747882	493748566	CCT motif -containing response regulator protein	493.748
23	VPE4	HORVU5Hr1G066250	5H	505672631	505679351	Vacuolar-Processing Enzyme	505.673
24	BLF1	MLOC_57613	5H	512615296	512619229	Broad Leaf 1	512.615
25	Vrs2/srh1	HORVU5Hr1G081450	5H	564406197	564410417	Shi-Related Sequence 5	564.406
26	Eam5/HvPhyC	HORVU5Hr1G095530	5H	598558008	598568086	Phytochrome C	598.558
27	Vrn-H1/sgh2	HORVU5Hr1G095710	5H	599329821	599336332	Mads-Box Protein Bm5A	599.33
28	HvCO5	HORVU6Hr1G056000	6H	357490863	357492603	Constans-Like 3	357.491
29	HvCO2	HORVU6Hr1G072620	6H	504457429	504473787	Receptor Kinase 3	504.457
30	Vrn-H3/sgh3/HvFT1	HORVU7Hr1G024610	7H	39679905	39680971	Flowering Locus T1	39.6799
31	HvCO8	HORVU7Hr1G027560	7H	49216298	49217570	Constans-Like 5	49.2163
32	HvCO1	HORVU7Hr1G043030	7H	127667782	127681441	Constans-Like Protein	127.668
33	HvCslF6	HORVU7Hr1G070010	7H	378384251	378395567	Cellulose Synthase-Like D3	378.384
34	CKX10	HORVU7Hr1G086710	7H	522868135	522870101	Cytokinin dehydrogenase 10	522.868
35	Nud	HORVU7Hr1G089930	7H	546585073	546599521	Ethylene-responsive transcription factor 1	546.585	Yes
36	CKX11	HORVU7Hr1G118130	7H	646825066	646828469	Cytokinin dehydrogenase 11	646.825
37	CAT1	HORVU7Hr1G121700	7H	654409318	654414027	Catalase 2	654.409
38	btwd1	-	7H	-	-			Yes

## Sheet: Table S8
Table S8. Genetic correspondence between QTL of barley grain size and weight and other cereal genes affecting grain development.
No.	Barley Orthologs	Chr.	Barley Gene_ID	Position (bp)	Located in the QTL candidate region?	GeneName	Species	Gene_ID or Accession number	Functional Annotation	Regulated Traits a	Reference(s) b
1	HvOsCYP51G3	1H	HORVU1Hr1G005360	11579708		OsCYP51G3	Rice	Os05g0211100	Obtusifoliol 14A-Demethylase	Short grain	(Xia et al., 2015)
2	HvDEP2-4	1H	HORVU1Hr1G011030	26219976	Yes	DEP2/EP2/SRS1	Rice	Os07g0616000	Protein Of 1365 Amino Acids With Unknown Function	Small and round grain	(Abe et al., 2010; Li et al., 2010a; Zhu et al., 2010)
3	HvRSR1	1H	HORVU1Hr1G011800	28643155		RSR1	Rice	Os05g0121600	Ap2/Erebp Family Transcription Factor	Tgw	(Fu and Xue, 2010)
4	HvAPG	1H	HORVU1Hr1G017900	61919204		APG/OsPIL16/OsbHLH106	Rice	Os05g0139100	Helix-Loop-Helix Dna-Binding Domain Containing Protein	Gl	(Heang and Sassa, 2012b; a)
5	HvOsPPKL2	1H	HORVU1Hr1G019330	72525566	Yes	OsPPKL2	Rice	Os05g0144400	Serine/Threonine-Specific Protein Phosphatase And Bis(5-Nucleosyl)-Tetraphosphatase Domain Containing Protein	Gl	(Zhang et al., 2012c)
6	HvSRS3-1	1H	HORVU1Hr1G022250	93523369		SRS3/SAR1/OsKINESIN-13A	Rice	Os05g0154700	Kinesin 13 Protein	Gl	(Kitagawa et al., 2010; Deng et al., 2015; Ngangkham et al., 2018)
7	HvSRS3-2	1H	HORVU1Hr1G022270	93698275		SRS3/SAR1/OsKINESIN-13A	Rice	Os05g0154700	Kinesin 13 Protein	Gl	(Kitagawa et al., 2010; Deng et al., 2015; Ngangkham et al., 2018)
8	HvOsAGSW1	1H	HORVU1Hr1G034470	221394052		OsAGSW1	Rice	Os05g0323800	Similar To Ubiquinone Biosynthesis Protein Ubib	Gw, Gf	(Li et al., 2015d)
9	HvSMOS1	1H	HORVU1Hr1G056500	414509191	Yes	SMOS1/SHB/RLA1	Rice	Os05g0389000	Ap2/Erf Transcription Factor	Small grain	(Aya et al., 2014; Li et al., 2015c; Qiao et al., 2017)
10	HvOsLAC	1H	HORVU1Hr1G072470	497762541		OsLAC	Rice	Os05g0458600	Laccase-Like Protein	Large grain by overexpression	(Zhang et al., 2013a)
11	HvSLG	1H	HORVU1Hr1G075900	512673191		SLG	Rice	Os08g0562500	Bahd Acyltransferase-Like Protein	Slender grain	(Feng et al., 2016)
12	HvO2	1H	HORVU1Hr1G077530	517728551		O2/Phi057/Phi112/ZmbZIP1	Maize	Zm00001d018971	Regulatory Protein Opaque-2	Opaque endosperm	(Li et al., 2015a; Zhan et al., 2018)
13	Hvmrp1-1	1H	HORVU1Hr1G080380	525298314		mrp1/ZmMRP-1	Maize	Zm00001d010889	Myb-Like Protein J	Kernel development	(Gomez et al., 2002; Barrero et al., 2006; Royo et al., 2009)
14	HvTID1	1H	HORVU1Hr1G081280	527410688		TID1/SRS5	Rice	Os11g0247300	Alpha-Tubulin Protein	Small and round grain	(Sunohara et al., 2009; Segami et al., 2012; Segami et al., 2017)
15	Hvincw1-1	1H	HORVU1Hr1G086890	538382059		incw1/ufg5/ZmINCW1	Maize	Zm00001d016708	Beta-fructofuranosidase%2C Cell Wall Isozyme	Grain size and weight	(Liu et al., 2017b)
16	HvOsEF3	1H	HORVU1Hr1G094980	556900386		OsEF3/OsELF3-2/OsELF3.2	Rice	Os01g0566100; Os01g0566050	Ortholog Of Arabidopsis Elf3	Tgw	(Fu et al., 2009; Zhao et al., 2012)
17	HvSDG725	2H	HORVU2Hr1G000940	2084530		SDG725	Rice	Os02g0554000	H3K36 Methyltransferase	Small grain by down-regulated expression	(Sui et al., 2012; Sui et al., 2013)
18	HvGSN1	2H	HORVU1Hr1G008230	17898142		GSN1/OsMKP1/LARGE8	Rice	Os05g0115800	Similar To Map Kinase Phosphatase	Gl, Gw, Gn, Tgw	(Katou et al., 2007; Guo et al., 2018; Xu et al., 2018b)
19	HvTaSus2-2B	2H	HORVU2Hr1G030870	115321811		TaSus2-2B	Wheat	TraesCS2B02G194200	Sucrose synthase 2	Tgw	(Jiang et al., 2011)
20	HvDEP2-5	2H	HORVU2Hr1G031030	116053541		DEP2/EP2/SRS1	Rice	Os07g0616000	Protein Of 1365 Amino Acids With Unknown Function	Small and round grain	(Abe et al., 2010; Li et al., 2010a; Zhu et al., 2010)
21	HvGW7	2H	HORVU2Hr1G032710	128266221		GW7/GL7/SLG7	Rice	Os07g0603300	Ton1 Recruit Motif (Trm)-Containing Protein	Gl, Gw	(Wang et al., 2015a; Wang et al., 2015b; Zhou et al., 2015)
22	HvGE	2H	HORVU2Hr1G032890	129646924		GE/CYP78A13	Rice	Os07g0603700	Cytochrome P450 (Cyp78A13)	Gw	(Nagasawa et al., 2013; Yang et al., 2013; Xu et al., 2015b)
23	HvOsSPL13	2H	HORVU2Hr1G048280	269391017		OsSPL13	Rice	Os07g0505200	Plant-Specific Transcription Factor	Gl, Tgw	(Si et al., 2016)
24	HvTGW6-1	2H	HORVU2Hr1G064060	433845804		TGW6	Rice	Os06g0623700	Protein With Indole-3-Acetic Acid (Iaa)-Glucose Hydrolase Activity	Gl, Gf, Tgw	(Ishimaru et al., 2013)
25	HvRGB1-1	2H	HORVU2Hr1G066500	460066778		RGB1	Rice	Os03g0669100	G Protein Β Subunit	Small grain	(Utsunomiya et al., 2011; Zhang et al., 2015b)
26	HvGIF1	2H	HORVU2Hr1G073210	526373104		GIF1/OsCIN2/OsGIF1/WB1	Rice	Os04g0413500	Cell-Wall Invertase	Gf, Tgw	(Wang et al., 2008; He et al., 2017; Wang et al., 2018)
27	Hvmn1	2H	HORVU2Hr1G073210	526373104		mn1	Maize	Zm00001d003776	Beta-fructofuranosidase%2C insoluble isoenzyme 2	Miniature kernel	(Vilhar et al., 2002; Chourey et al., 2010)
28	HvTaCwi-A1	2H	HORVU2Hr1G073210	526373104		TaCwi-A1	Wheat	TraesCS2A02G295400	Cell-Wall Invertase	Gf, Tgw	(Ma et al., 2012)
29	HvTabas1-B1	2H	HORVU2Hr1G073760	532288070		Tabas1-B1	Wheat	TraesCS2B02G313700	Peroxiredoxin-2	Gf, Tgw	(Zhu et al., 2016)
30	HvD11	2H	HORVU2Hr1G081650	592334355	Yes	D11/CPB1/CYP724B1/GNS4	Rice	Os04g0469800	Cytochrome P450 (Cyp724B1) Enzyme; Brassinosteroid (Br) Biosynthesis	Gl	(Tanabe et al., 2005; Wu et al., 2016b; Zhou et al., 2017b)
31	HvCyclin-T1;3-2	2H	HORVU2Hr1G083340	605090902		Cyclin-T1;3	Rice	Os11g0157100	Similar To Cyclin T1 (Fragment)	Short grain by down-regulated expression	(Qi et al., 2012)
32	HvLABA1	2H	HORVU2Hr1G089620	639996892		LABA1/LOGL6/OsLOGL6/An-2	Rice	Os04g0518800	Cytokinin Synthesis Enzyme; Cytokinin-Activating Enzyme	Gn, Tgw	(Gu et al., 2015; Hua et al., 2015)
33	HvOsEXPA10	2H	HORVU2Hr1G093690	659203149	Yes	OsEXPA10	Rice	Os04g0583500	Al-Inducible Expansin	Gl, Tgw	(Che et al., 2016; Tan et al., 2018)
34	HvXIAO	2H	HORVU2Hr1G094360	664447093	Yes	XIAO	Rice	Os04g0576900	Lrr Kinase	Small grain	(Jiang et al., 2012)
35	HvGS2-3	2H	HORVU2Hr1G101770	694688469	Yes	GS2/OsGRF4/GL2/GLW2	Rice	Os02g0701300	Rice Growth Regulatin G Factor 4 (Osgrf 4)	Gl, Gw	(Che et al., 2015; Hu et al., 2015; Duan et al., 2016; Li et al., 2016; Sun et al., 2016)
36	HvZm-INVINH1-1	2H	HORVU2Hr1G105200	705943201		Zm-INVINH1	Maize	Zm00001d002517	Cell Wall/Vacuolar Inhibitor Of Fructosidase 2	Kernel development	(Bate et al., 2004)
37	HvZm-INVINH1-2	2H	HORVU2Hr1G105220	705957369		Zm-INVINH1	Maize	Zm00001d002517	Cell Wall/Vacuolar Inhibitor Of Fructosidase 2	Kernel development	(Bate et al., 2004)
38	HvZm-INVINH1-3	2H	HORVU2Hr1G105230	705970140		Zm-INVINH1	Maize	Zm00001d002517	Cell Wall/Vacuolar Inhibitor Of Fructosidase 2	Kernel development	(Bate et al., 2004)
39	HvZm-INVINH1-4	2H	HORVU2Hr1G105320	706194120		Zm-INVINH1	Maize	Zm00001d002517	Cell Wall/Vacuolar Inhibitor Of Fructosidase 2	Kernel development	(Bate et al., 2004)
40	HvZm-INVINH1-5	2H	HORVU2Hr1G105330	706239532		Zm-INVINH1	Maize	Zm00001d002517	Cell Wall/Vacuolar Inhibitor Of Fructosidase 2	Kernel development	(Bate et al., 2004)
41	HvFLO2	2H	HORVU2Hr1G114580	732613441		FLO2	Rice	Os04g0645100	Tetratricopeptide Repeat (Tpr) Domain Containing Protein	Gf, Tgw	(She et al., 2010; Wu et al., 2015)
42	HvTaFlo2-A1	2H	HORVU2Hr1G114580	732613441		TaFlo2-A1	Wheat	TraesCS2A02G517100	Tetratricopeptide Repeat (Tpr) Domain Containing Protein	Tgw	(Sajjad et al., 2017)
43	HvZmAFL4	2H	HORVU2Hr1G119600	745408063		abi3/ZmAFL4	Maize	Zm00001d001838	B3 Domain-containing Transcription Factor LEC2	Gf	(Grimault et al., 2015a)
44	HvRAG2	2H	HORVU2Hr1G122260	752906333		RAG2	Rice	Os07g0214300	Seed Allergenic Protein Rag2 Precursor.	Gl, Gw, Tgw	(Zhou et al., 2017a)
45	HvOsBSK3	2H	HORVU2Hr1G123650	756331521		OsBSK3	Rice	Os04g0684200	Brassinosteroid (Br) Signaling Kinase	Gl, Tgw	(Zhang et al., 2016)
46	HvD2	3H	HORVU3Hr1G018860	49676813		D2/CYP90D2/SMG11	Rice	Os01g0197100	Cytochrome P450 (Cyp90D2) Enzyme; Brassinosteroid (Br) Biosynthesis	Tgw	(Sakamoto et al., 2012; Li et al., 2013a; Fang et al., 2016)
47	HvGn1a	3H	HORVU3Hr1G027460	117873371		Gn1a/OsCKX2	Rice	Os01g0197700	Cytokinin Oxidase/Dehydrogenase	Gn, Tgw	(Ashikari et al., 2005; Li et al., 2013b; Yeh et al., 2015)
48	HvRGB1-2	3H	HORVU3Hr1G048710	337036603	Yes	RGB1	Rice	Os03g0669100	G Protein Β Subunit	Small grain	(Utsunomiya et al., 2011; Zhang et al., 2015b)
49	HvTaGS5-3A	3H	HORVU3Hr1G051530	373098124		TaGS5-3A; TaGS5-A1	Wheat	TraesCS3A02G212900	Putative Serine Carboxypeptidase	Gl, Gw, Gt, Tgw	(Ma et al., 2016; Wang et al., 2016b)
50	Hvemp16	3H	HORVU3Hr1G061620	468795699	Yes	emp16/ZmPPR445	Maize	Zm00001d011559	Uncharacterized Protein	Empty pericarp	(Xiu et al., 2016)
51	HvD61-1	3H	HORVU3Hr1G068000	516134473	Yes	D61/OsBRI1	Rice	Os01g0718300	Brassinosteroid Lrr Receptor Kinase	Small grain	(Morinaka et al., 2006; Segami et al., 2012; Zhao et al., 2013)
52	HvD61-2	3H	HORVU3Hr1G068010	516214026	Yes	D61/OsBRI1	Rice	Os01g0718300	Brassinosteroid Lrr Receptor Kinase	Small grain	(Morinaka et al., 2006; Segami et al., 2012; Zhao et al., 2013)
53	HvD61-3	3H	HORVU3Hr1G068020	516352457	Yes	D61/OsBRI1	Rice	Os01g0718300	Brassinosteroid Lrr Receptor Kinase	Small grain	(Morinaka et al., 2006; Segami et al., 2012; Zhao et al., 2013)
54	HvTGW6-2	3H	HORVU3Hr1G074780	559801203		TGW6	Rice	Os06g0623700	Protein With Indole-3-Acetic Acid (Iaa)-Glucose Hydrolase Activity	Gl, Gf, Tgw	(Ishimaru et al., 2013)
55	HvBG1-1	3H	HORVU3Hr1G077500	573268831		BG1	Rice	Os03g0175800	Positive Regulator Of Auxin Response And Transport	Tgw	(Liu et al., 2015a)
56	Hvvp1	3H	HORVU3Hr1G092690	639792095	Yes	vp1/vp4/ZmABI1	Maize	Zm00001d042396	Regulatory Protein Viviparous-1	Kernel development	(Mccarty et al., 1991; Hattori et al., 1992)
57	HvOsBDG1	3H	HORVU3Hr1G104350	666350381	Yes	OsBDG1	Rice	Os11g0514400	Similar To Brassinosteroid Insensitive 1-Associated Receptor Kinase 1	Small grain	(Jang and Li, 2017)
58	HvTGW6-3	3H	HORVU3Hr1G109810	679402684	Yes	TGW6	Rice	Os06g0623700	Protein With Indole-3-Acetic Acid (Iaa)-Glucose Hydrolase Activity	Gl, Gf, Tgw	(Ishimaru et al., 2013)
59	Hvemp5	3H	HORVU3Hr1G110410	681603732	Yes	emp5	Maize	Zm00001d042039	Emp5 Protein	Empty pericarp	(Liu et al., 2013)
60	Hvemp4	4H	HORVU4Hr1G009900	29012175	Yes	emp4/ZmPPR069	Maize	Zm00001d033869	Pentatricopeptide Repeat-Containing Protein	Empty pericarp	(Gutiérrez-Marcos et al., 2007)
61	HvTaSnRK2.10	4H	HORVU4Hr1G013540	47804443	Yes	TaSnRK2.10	Wheat	TraesCS4A02G235600; TraesCS4B02G079300; TraesCS4D02G078100	SNF1-type serine-threonine protein kinase	Tgw	(Zhang et al., 2017)
62	Hvsmk1	4H	HORVU4Hr1G016720	70425047		smk1/ZmPPR134	Maize	Zm00001d007100	Pentatricopeptide Repeat-Containing Protein	Small kernel	(Li et al., 2014b)
63	HvCyclin-T1;3-3	4H	HORVU4Hr1G021250	107692145		Cyclin-T1;3	Rice	Os11g0157100	Similar To Cyclin T1 (Fragment)	Short grain by down-regulated expression	(Qi et al., 2012)
64	HvOsARF19-2	4H	HORVU4Hr1G029700	189787891		OsARF19	Rice	Os06g0702600	Auxin Response Factor 19,	Gw	(Zhang et al., 2015c)
65	HvDEP2-6	4H	HORVU4Hr1G049640	403069933		DEP2/EP2/SRS1	Rice	Os07g0616000	Protein Of 1365 Amino Acids With Unknown Function	Small and round grain	(Abe et al., 2010; Li et al., 2010a; Zhu et al., 2010)
66	HvTUD1	4H	HORVU4Hr1G066070	550510764		TUD1/DSG1/ELF1	Rice	Os03g0232600	U-Box E3 Ubiquitin Ligase	Gl	(Hu et al., 2013; Sakamoto et al., 2013; 2017; Wang et al., 2017b)
67	HvHTD2-1	4H	HORVU4Hr1G070070	573727760		HTD2/D88/D14	Rice	Os03g0203200	Alpha/Beta Hydrolase	Small grain	(Arite et al., 2009; Gao et al., 2009; Guo et al., 2013a)
68	HvPGL1	4H	HORVU4Hr1G075250	597422094		PGL1	Rice	Os03g0171300	Similar To Dna-Binding Protein-Like	Gl, Tgw	(Heang and Sassa, 2012b; a)
69	HvOsFBK12-1	4H	HORVU4Hr1G075310	597592308		OsFBK12	Rice	Os03g0171600	F-Box Protein Containing A Kelch Repeat Motif	Gf, Tgw	(Chen et al., 2013)
70	HvBU1	4H	HORVU4Hr1G075340	597944225		BU1/OsbHLH174/ILI4/OsBU1	Rice	Os06g0226500	Helix-Loop-Helix Protein; Brassinosteroid Signaling	Large grain by overexpression	(Tanaka et al., 2009; Sui et al., 2012)
71	Hvsmk2-1	4H	HORVU4Hr1G075840	599381306		smk2	Maize	Zm00001d053981	Probable pyridoxal 5'-phosphate synthase subunit PDX2	Small kernel	(Yang et al., 2017)
72	HvBG1-2	4H	HORVU4Hr1G076120	599962269		BG1	Rice	Os03g0175800	Positive Regulator Of Auxin Response And Transport	Tgw	(Liu et al., 2015a)
73	HvOsRAF	4H	HORVU4Hr1G077310	603804858		OsRAF/OsLG3	Rice	Os03g0183000	Apetala2/Ethylene-Responsive Element Binding Protein 125	Gl	(Yu et al., 2017; Xiong et al., 2018)
74	HvqTGW3	4H	HORVU4Hr1G079520	612659665		qTGW3/TGW3/GL3.3/OsGSK5/OsSK41	Rice	Os03g0841800	Similar To Shaggy-Related Protein Kinase Kappa	Tgw	(Thitisaksakul et al., 2017; Hu et al., 2018)
75	HvEXPLA1-1	4H	HORVU4Hr1G081800	620303017		EXPLA1	Rice	Os03g0132200	Expansin-Like Protein A	Gw, Tgw	(Choi et al., 2018)
76	HvEXPLA1-2	4H	HORVU4Hr1G081990	620604069		EXPLA1	Rice	Os03g0132200	Expansin-Like Protein A	Gw, Tgw	(Choi et al., 2018)
77	HvOsCDPK1	4H	HORVU4Hr1G082790	623203963		OsCDPK1/OsCDPK13/OsCDPK11/OsCPK11/OsCDPK12	Rice	Os03g0128700	Calcium-Dependent Protein Kinase	Gl	(He et al., 2018)
78	Hvprog1-2	4H	HORVU4Hr1G084080	627329538		prog1	Rice	Os07g0153600	Zinc-Finger Nuclear Transcription Factor	Gn	(Jin et al., 2008; Tan et al., 2008)
79	Hvprog1-3	4H	HORVU4Hr1G084140	627487541		prog1	Rice	Os07g0153600	Zinc-Finger Nuclear Transcription Factor	Gn	(Jin et al., 2008; Tan et al., 2008)
80	HvOsMRP5	4H	HORVU4Hr1G084290	628104856		OsMRP5	Rice	Os03g0142800	Similar To Mrp-Like Abc Transporter	Tgw	(Xu et al., 2009; Li et al., 2014a)
81	HvTE	4H	HORVU4Hr1G084710	629589221		OsCCS52A/TAD/TE	Rice	Os03g0123300	Activator Of The Anaphase Promoting Complex/Cyclosome (Apc/C) Complex	Gw, Gt	(Lin et al., 2012; Su'udi et al., 2012; Xu et al., 2012; Lin et al., 2015)
82	Hvincw1-2	4H	HORVU4Hr1G086300	633598304		incw1/ufg5/ZmINCW1	Maize	Zm00001d016708	Beta-fructofuranosidase%2C Cell Wall Isozyme	Grain size and weight	(Liu et al., 2017b)
83	HvDEP2-7	4H	HORVU4Hr1G090930	646727557		DEP2/EP2/SRS1	Rice	Os07g0616000	Protein Of 1365 Amino Acids With Unknown Function	Small and round grain	(Abe et al., 2010; Li et al., 2010a; Zhu et al., 2010)
84	HvOsPPKL3	5H	HORVU5Hr1G007920	16941465		OsPPKL3	Rice	Os12g0617900	Similar To Serine/Threonine Protein Phosphatase	Gl	(Zhang et al., 2012c)
85	HvTaSnRK2.9-5A-2	5H	HORVU5Hr1G018340	74272056		TaSnRK2.9-5A	Wheat	TraesCS5A02G069500	Plant-specific protein kinase	Tgw	(Ur Rehman et al., 2018)
86	HvZm-INVINH1-6	5H	HORVU5Hr1G019700	87067412	Yes	Zm-INVINH1	Maize	Zm00001d002517	Cell Wall/Vacuolar Inhibitor Of Fructosidase 2	Kernel development	(Bate et al., 2004)
87	HvZm-INVINH1-7	5H	HORVU5Hr1G019720	87081079	Yes	Zm-INVINH1	Maize	Zm00001d002517	Cell Wall/Vacuolar Inhibitor Of Fructosidase 2	Kernel development	(Bate et al., 2004)
88	HvZm-INVINH1-8	5H	HORVU5Hr1G019750	87136551	Yes	Zm-INVINH1	Maize	Zm00001d002517	Cell Wall/Vacuolar Inhibitor Of Fructosidase 2	Kernel development	(Bate et al., 2004)
89	HvOsARF19-3	5H	HORVU5Hr1G026200	147645545		OsARF19	Rice	Os06g0702600	Auxin Response Factor 19,	Gw	(Zhang et al., 2015c)
90	Hvwri1	5H	HORVU5Hr1G045290	350384129		wri1/ZmWRI1a	Maize	Zm00001d005016	Wri1 Transcription Factor 1	Wrinkled kernel	(Pouvreau et al., 2011; Barthole et al., 2012)
91	HvBC12	5H	HORVU5Hr1G050510	392948143		BC12/GDD1	Rice	Os09g0114500	Kinesin-4 Protein With Transcription Regulation Activity	Gl	(Zhang et al., 2010; Li et al., 2011a)
92	Hvemp2	5H	HORVU5Hr1G058970	460694126		emp2	Maize	Zm00001d005675	Pentatricopeptide Repeat-containing Protein Mitochondrial	Empty pericarp	(Fu et al., 2002)
93	HvRGB1-3	5H	HORVU5Hr1G062080	483236263		RGB1	Rice	Os03g0669100	G Protein Β Subunit	Small grain	(Utsunomiya et al., 2011; Zhang et al., 2015b)
94	HvSG1	5H	HORVU5Hr1G068550	518360917		SG1	Rice	Os09g0459200	Unknown Product; Brassinosteroid Signaling	Short grain	(Nakagawa et al., 2012)
95	Hvemp6	5H	HORVU5Hr1G070460	528931647	Yes	emp6	Maize	Zm00001d005959	Empty Pericarp 6	Empty pericarp	(Chettoor et al., 2015)
96	HvTGW6-4	5H	HORVU5Hr1G078340	554743376		TGW6	Rice	Os06g0623700	Protein With Indole-3-Acetic Acid (Iaa)-Glucose Hydrolase Activity	Gl, Gf, Tgw	(Ishimaru et al., 2013)
97	HvTaTGW6	5H	HORVU5Hr1G078340	554743376		TaTGW6	Wheat	TraesCSU02G223800	A Novel Indole-3-Acetic Acid-Glucose Hydrolase	Tgw	(Hanif et al., 2016; Hu et al., 2016)
98	HvHTD2-2	5H	HORVU5Hr1G089150	584253904		HTD2/D88/D14	Rice	Os03g0203200	Alpha/Beta Hydrolase	Small grain	(Arite et al., 2009; Gao et al., 2009; Guo et al., 2013a)
99	HvTGW6-5	5H	HORVU5Hr1G091230	586671308		TGW6	Rice	Os06g0623700	Protein With Indole-3-Acetic Acid (Iaa)-Glucose Hydrolase Activity	Gl, Gf, Tgw	(Ishimaru et al., 2013)
100	HvGL3.1	5H	HORVU5Hr1G092820	589511006		GL3.1/qGL3-1/qGL3/OsPPKL1	Rice	Os03g0646900	Protein Phosphatase With Kelch-Like Repeat Domain; Serine/Threonine Phosphatase (Ec:3.1.3.16)	Gl, Gw, Tgw	(Hu et al., 2012; Qi et al., 2012; Zhang et al., 2012c; Gao et al., 2015)
101	Hvemp10	5H	HORVU5Hr1G094560	596209786		emp10	Maize	Zm00001d033992	empty pericarp 10	Empty pericarp	(Cai et al., 2017)
102	HvMPPR6	5H	HORVU5Hr1G097140	603448687		MPPR6	Maize	Zm00001d034111	Pentatricopeptide Repeat Protein	Empty pericarp	(Manavski et al., 2012)
103	Hvemb14	6H	HORVU6Hr1G002550	6632117		emb14	Maize	Zm00001d054079	Embryo Defective 14	Embryo defective	(Zhang et al., 2013b; Li et al., 2015b)
104	Hvsmk2-2	6H	HORVU6Hr1G015450	34026543		smk2	Maize	Zm00001d053981	Probable pyridoxal 5'-phosphate synthase subunit PDX2	Small kernel	(Yang et al., 2017)
105	HvOsARF19-4	6H	HORVU6Hr1G041500	228939391		OsARF19	Rice	Os06g0702600	Auxin Response Factor 19,	Gw	(Zhang et al., 2015c)
106	HvGW2	6H	HORVU6Hr1G044080	251136039		GW2	Rice	Os02g0244100	Ring-Type E3 Ubiquitin Ligase	Gw, Tgw	(Song et al., 2007; Yan et al., 2011; Yan et al., 2013)
107	HvTaGW2	6H	HORVU6Hr1G044080	251136039		TaGW2	Wheat	TraesCS6A02G189300; TraesCS6B02G215300; TraesCS6D02G176900	E3 Ubiquitin Ligase	Gw, Tgw	(Su et al., 2011; Bednarek et al., 2012; Yang et al., 2012b; Hong et al., 2014; Jaiswal et al., 2015; Simmonds et al., 2016; Geng et al., 2017; Zhai et al., 2018; Zhang et al., 2018)
108	HvFUWA	6H	HORVU6Hr1G045970	267733725		FUWA	Rice	Os02g0234200	Nhl Domain-Containing Protein	Tgw	(Chen et al., 2015)
109	Hvsweet4c	6H	HORVU6Hr1G055960	356677679		sweet4c/ZmSWEET4C	Maize	Zm00001d015912	Uncharacterized Protein	Gf	(Sosso et al., 2015)
110	HvOcl1	6H	HORVU6Hr1G065300	447371890		Ocl1/ZmHB31/ZmOCL1	Maize	Zm00001d040090	Homeobox-leucine Zipper Protein ANTHOCYANINLESS 2	Small kernel	(Ingram et al., 1999; Khaled et al., 2005)
111	HvRAV6	6H	HORVU6Hr1G066190	458240909		RAV6	Rice	Os02g0683500	B3 Dna-Binding Domain-Containing Protein; Brassinosteroid (Br) Homeostasis	Gl, Gw, Gt, Tgw	(Zhang et al., 2015d)
112	HvGS2-4	6H	HORVU6Hr1G068370	473135773		GS2/OsGRF4/GL2/GLW2	Rice	Os02g0701300	Rice Growth Regulatin G Factor 4 (Osgrf 4)	Gl, Gw	(Che et al., 2015; Hu et al., 2015; Duan et al., 2016; Li et al., 2016; Sun et al., 2016)
113	Hvdek1	6H	HORVU6Hr1G069450	481684985		dek1/clf/gay	Maize	Zm00001d028818	Calpain-Type Cysteine Protease DEK1	Defective kernel	(Lid et al., 2002)
114	HvLec1	6H	HORVU6Hr1G072110	501053954		Lec1/ZmCADR1/ZmNF YB12/Zmlec1	Maize	Zm00001d017898	LEC1 Transcription Factor1	Kernel development	(Zhang et al., 2002; Shen et al., 2010)
115	HvTaGS1a	6H	HORVU6Hr1G074030	512158867		TaGS1a	Wheat	TraesCS6A02G298100	Glutamine Synthetase Shoot Isozyme	Gw, Lwr, Ga, Ffd, Tgw	(Bernard et al., 2008; Guo et al., 2013b)
116	Hvemb12	6H	HORVU6Hr1G084690	555819642		emb12/emb17	Maize	Zm00001d018366	Plastid Initiation Factor 3	Embryo defective	(Shen et al., 2013)
117	HvOsbHLH107	6H	HORVU6Hr1G088020	565623935	Yes	OsbHLH107	Rice	Os02g0805250	Nucleus-Localized Bhlh Transcription Factor	Gl, Tgw	(Yang et al., 2018)
118	HvBLS1	6H	HORVU6Hr1G088790	567405168	Yes	BLS1/BSG1/OsG1L6/TH1/AFD1	Rice	Os02g0811000	Duf640 Domain Containing Protein; Alog Domain-Containing Nuclear Protein	Gw, Gt, Tgw	(Ma et al., 2013; Yan et al., 2013; Sato et al., 2014; Ren et al., 2016b; Peng et al., 2017)
119	HvZm-INVINH1-9	6H	HORVU6Hr1G094500	581360992		Zm-INVINH1	Maize	Zm00001d002517	Cell Wall/Vacuolar Inhibitor Of Fructosidase 2	Kernel development	(Bate et al., 2004)
120	HvOsFBK12-2	7H	HORVU7Hr1G000010	1342		OsFBK12	Rice	Os03g0171600	F-Box Protein Containing A Kelch Repeat Motif	Gf, Tgw	(Chen et al., 2013)
121	HvOsFBK12-3	7H	HORVU7Hr1G000070	53189		OsFBK12	Rice	Os03g0171600	F-Box Protein Containing A Kelch Repeat Motif	Gf, Tgw	(Chen et al., 2013)
122	HvGS3	7H	HORVU7Hr1G001910	3944059	Yes	GS3	Rice	Os03g0407400	Protein with plant-specific organ size regulation (OSR) domain, transmembrane region, TNFR/NGFR family cysteine-rich domain and VWFC module	Gl, Gw, Gt, Tgw	(Fan et al., 2006; Fan et al., 2009; Takano-Kai et al., 2009; Mao et al., 2010; Takano-Kai et al., 2011; Heang and Sassa, 2012a; Li et al., 2012b; Takano-Kai et al., 2013; Nan et al., 2018)
123	HvTaGS-D1	7H	HORVU7Hr1G001910	3944059	Yes	TaGS-D1	Wheat	TraesCS7D02G015000	Putative Transmembrane Protein With A Pebp-Like Domain	Gl, Tgw	(Zhang et al., 2014)
124	HvD1	7H	HORVU7Hr1G008720	11332546	Yes	D1/RGA1	Rice	Os05g0333200	G Protein Α Subunit	Small grain	(Fujisawa et al., 1999; Ueguchi-Tanaka et al., 2000; Oki et al., 2009)
125	HvDLT	7H	HORVU7Hr1G010620	14944547	Yes	DLT/OsGRAS-32/D62/GS6/SMOS2	Rice	Os06g0127800	Gai-Rga-Scr (Gras) Family Protein; Brassinosteroid Signaling	Gw, Tgw	(Tong et al., 2009; Li et al., 2010b; Tong et al., 2012; Sun et al., 2013)
126	Hvde18	7H	HORVU7Hr1G017620	22344899		de18/ZmYUC1	Maize	Zm00001d023718	Flavin Monooxygenase	Kernel development	(Bernardi et al., 2012)
127	Hvcr4-1	7H	HORVU5Hr1G011180	29064725		cr4	Maize	Zm00001d023425	Putative Receptor Protein Kinase CRINKLY4	Opaque endosperm	(Jin et al., 2000; Becraft et al., 2001; Kang et al., 2002)
128	HvOsMPK1	7H	HORVU7Hr1G023760	37300001		OsMPK1/OsMAPK6/OsSIPK	Rice	Os06g0154500	Mitogen-Activated Protein Kinase; Brassinosteroid (Br) Signaling And Homeostasis	Tgw	(Liu et al., 2015b; Xu et al., 2018a)
129	Hvmrp1-2	7H	HORVU7Hr1G024150	38125653		mrp1/ZmMRP-1	Maize	Zm00001d010889	Myb-Like Protein J	Kernel development	(Gomez et al., 2002; Barrero et al., 2006; Royo et al., 2009)
130	HvHGW	7H	HORVU7Hr1G025300	41698789		HGW	Rice	Os06g0160400	Similar To Proline-Rich Cell Wall Protein-Like	Tgw	(Li et al., 2012a)
131	Hvmrp1-3	7H	HORVU7Hr1G025580	42514033		mrp1/ZmMRP-1	Maize	Zm00001d010889	Myb-Like Protein J	Kernel development	(Gomez et al., 2002; Barrero et al., 2006; Royo et al., 2009)
132	Hvmrp1-4	7H	HORVU7Hr1G028140	50504424		mrp1/ZmMRP-1	Maize	Zm00001d010889	Myb-Like Protein J	Kernel development	(Gomez et al., 2002; Barrero et al., 2006; Royo et al., 2009)
133	HvTGW6-6	7H	HORVU7Hr1G028550	52411349		TGW6	Rice	Os06g0623700	Protein With Indole-3-Acetic Acid (Iaa)-Glucose Hydrolase Activity	Gl, Gf, Tgw	(Ishimaru et al., 2013)
134	HvTGW6-7	7H	HORVU7Hr1G028580	52445311		TGW6	Rice	Os06g0623700	Protein With Indole-3-Acetic Acid (Iaa)-Glucose Hydrolase Activity	Gl, Gf, Tgw	(Ishimaru et al., 2013)
135	Hvppr2263	7H	HORVU7Hr1G030840	62236303		ppr2263/ZmPPR463	Maize	Zm00001d045089	Pentatricopeptide Repeat Protein2263	Small but viable kernel	(Sosso et al., 2012)
136	Hvsh1	7H	HORVU7Hr1G033230	67727460		sh1	Maize	Zm00001d045042	Sucrose Synthase 1	Shrunken kernel	(Clancy and Hannah, 2002)
137	Hvmrp1-5	7H	HORVU7Hr1G038390	97207082		mrp1/ZmMRP-1	Maize	Zm00001d010889	Myb-Like Protein J	Kernel development	(Gomez et al., 2002; Barrero et al., 2006; Royo et al., 2009)
138	HvWTG1	7H	HORVU7Hr1G055280	225947017		WTG1/OsOTUB1	Rice	Os08g0537800	Otubain-Like Protease With Deubiquitination Activity	Gn, Tgw	(Huang et al., 2017; Wang et al., 2017c)
139	HvTaCYP78A3	7H	HORVU7Hr1G057100	243842732	Yes	TaCYP78A3	Wheat	TraesCS7A02G270700; TraesCS7B02G168800; TraesCS7D02G271100	Cytochrome P450 (Cyp78A3) Enzym	Gl, Gw	(Ma et al., 2015)
140	Hvcr4-2	7H	HORVU5Hr1G042110	320890146		cr4	Maize	Zm00001d023425	Putative Receptor Protein Kinase CRINKLY4	Opaque endosperm	(Jin et al., 2000; Becraft et al., 2001; Kang et al., 2002)
141	HvTBP1	7H	HORVU7Hr1G068990	366099321	Yes	OsBISERK1/OsSERK1/OsBAK1/TBP1	Rice	Os08g0174700	A Member Of The Somatic Embryogenesis Receptor Kinases (Serks) Family; Brassinosteroid (Br) Signaling	Gl, Gw, Gn	(Li et al., 2009; Lin et al., 2017; Yuan et al., 2017)
142	Hvcr4-3	7H	HORVU7Hr1G071390	392246335		cr4	Maize	Zm00001d023425	Putative Receptor Protein Kinase CRINKLY4	Opaque endosperm	(Jin et al., 2000; Becraft et al., 2001; Kang et al., 2002)
143	HvOsFIE1	7H	HORVU7Hr1G073410	415781576		OsFIE1/Epi-df	Rice	Os08g0137250	Esc-Like Core Component Of The Polycomb Repressive Complex 2	Gl, Gw, Tgw	(Luo et al., 2009; Zhang et al., 2012a; Huang et al., 2016)
144	HvOsFIE2	7H	HORVU7Hr1G073410	415781576		OsFIE2	Rice	Os08g0137100	Wd40 Polycomb Protein Of The Prc2 Complex	Large grain	(Luo et al., 2009; Na et al., 2012; Nallamilli et al., 2013; Liu et al., 2016b)
145	Hvcr4-4	7H	HORVU5Hr1G056460	441931908		cr4	Maize	Zm00001d023425	Putative Receptor Protein Kinase CRINKLY4	Opaque endosperm	(Jin et al., 2000; Becraft et al., 2001; Kang et al., 2002)
146	Hvcr4-5	7H	HORVU6Hr1G065910	454570825		cr4	Maize	Zm00001d023425	Putative Receptor Protein Kinase CRINKLY4	Opaque endosperm	(Jin et al., 2000; Becraft et al., 2001; Kang et al., 2002)
147	HvTaMOC1	7H	HORVU7Hr1G091000	555109073	Yes	TaMOC1	Wheat	TraesCS7B02G285500	Typical Nucleus Localized Protein	Spikelet number per spike	(Zhang et al., 2015a)
148	Hvemp7	7H	HORVU7Hr1G096930	590219232		emp7/ZmPPR421	Maize	Zm00001d008298	Uncharacterized Protein	Empty pericarp	(Sun et al., 2015)
149	Hvcr4-6	7H	HORVU5Hr1G097470	604440822	Yes	cr4	Maize	Zm00001d023425	Putative Receptor Protein Kinase CRINKLY4	Opaque endosperm	(Jin et al., 2000; Becraft et al., 2001; Kang et al., 2002)
150	HvGW6a	7H	HORVU7Hr1G113480	637080124	Yes	OsglHAT1/GW6a	Rice	Os06g0650300	Histone H4 Acetyltransferase	Tgw	(Song et al., 2015)
151	HvBRD2	7H	HORVU7Hr1G120030	650794327		BRD2/DIM/DWF1/LHDD10/LTBSG1	Rice	Os10g0397400	Dim/Dwf1 Protein; Brassinosteroid (Br) Biosynthesis	Gl	(Hong et al., 2005; Wang et al., 2009; Liu et al., 2016a; Qin et al., 2018)
152	HvCyclin-T1;3-1	Un	HORVU0Hr1G007890	46556325		Cyclin-T1;3	Rice	Os11g0157100	Similar To Cyclin T1 (Fragment)	Short grain by down-regulated expression	(Qi et al., 2012)
153	HvTaSnRK2.9-5A-1	Un	HORVU0Hr1G011570	65654590		TaSnRK2.9-5A	Wheat	TraesCS5A02G069500	Plant-specific protein kinase	Tgw	(Ur Rehman et al., 2018)
154	Hvdek10	Un	HORVU0Hr1G015630	84609862		dek10	Maize	Zm00001d053802	Pentatricopeptide Repeat-Containing Protein	Defective kernel	(Qi et al., 2017)
155	HvGS2-1	Un	HORVU0Hr1G016590	89465527		GS2/OsGRF4/GL2/GLW2	Rice	Os02g0701300	Rice Growth Regulatin G Factor 4 (Osgrf 4)	Gl, Gw	(Che et al., 2015; Hu et al., 2015; Duan et al., 2016; Li et al., 2016; Sun et al., 2016)
156	HvGS2-2	Un	HORVU0Hr1G016610	89561655		GS2/OsGRF4/GL2/GLW2	Rice	Os02g0701300	Rice Growth Regulatin G Factor 4 (Osgrf 4)	Gl, Gw	(Che et al., 2015; Hu et al., 2015; Duan et al., 2016; Li et al., 2016; Sun et al., 2016)
157	HvOsARF19-1	Un	HORVU0Hr1G027410	146445165		OsARF19	Rice	Os06g0702600	Auxin Response Factor 19,	Gw	(Zhang et al., 2015c)
158	HvDEP2-1	Un	HORVU0Hr1G030630	177520070		DEP2/EP2/SRS1	Rice	Os07g0616000	Protein Of 1365 Amino Acids With Unknown Function	Small and round grain	(Abe et al., 2010; Li et al., 2010a; Zhu et al., 2010)
159	HvDEP2-2	Un	HORVU0Hr1G030640	177521459		DEP2/EP2/SRS1	Rice	Os07g0616000	Protein Of 1365 Amino Acids With Unknown Function	Small and round grain	(Abe et al., 2010; Li et al., 2010a; Zhu et al., 2010)
160	HvDEP2-3	Un	HORVU0Hr1G035320	210345499		DEP2/EP2/SRS1	Rice	Os07g0616000	Protein Of 1365 Amino Acids With Unknown Function	Small and round grain	(Abe et al., 2010; Li et al., 2010a; Zhu et al., 2010)
161	HvSMG1	Un	HORVU0Hr1G038850	247582080		SMG1/OsMKK4/LARGE11	Rice	Os02g0787300	Mitogen Activated Protein Kinase Kinase 4 (Osmkk 4)	Small grain	(Duan et al., 2014; Xu et al., 2018a)
162	Hvprog1-1	Un	HORVU0Hr1G038970	247844139		prog1	Rice	Os07g0153600	Zinc-Finger Nuclear Transcription Factor	Gn	(Jin et al., 2008; Tan et al., 2008)
163	HvGW8	Un	HORVU0Hr1G039170	248141188		GW8/qGW8/OsSPL16	Rice	Os08g0531600	Squamosa Promoter Binding Protein Like16 (Osspl16)	Gw	(Wang et al., 2012)
164	HvOsBZR1	Un	HORVU0Hr1G040070	249587118		OsBZR1	Rice	Os07g0580500	Transcription Factor Mediating Br Responses	Large grain by overexpression	(Tang et al., 2018)
165	HvAL8	N/A	N/A	N/A		AL8/RAE2/GAD1	Rice	Os08g0485500	Epidermal Patterning Factor-Like 1 (Epfl1) Protein	Gl, Gn	(Bessho-Uehara et al., 2016; Jin et al., 2016)
166	HvAn-1	N/A	N/A	N/A		An-1	Rice	Os04g0350700	Basic Helix-Loop-Helix (Bhlh) Protein	Gl, Gn	(Luo et al., 2013)
167	Hvbap2	N/A	N/A	N/A		bap2	Maize	Zm00001d049576	Basal Layer Antifungal Protein 2	Kernel development	(Serna et al., 2001)
168	Hvdek35	N/A	N/A	N/A		dek35/ZmPPR068	Maize	Zm00001d033749	Pentatricopeptide Repeat-Containing Protein	Defective kernel	(Chen et al., 2017)
169	Hvdek36	N/A	N/A	N/A		dek36	Maize	Zm00001d013136	Pentatricopeptide Repeat-Containing Protein	Defective kernel	(Wang et al., 2017a)
170	HvDEP1	N/A	N/A	N/A		DEP1/DN1/qPE9-1/OsDEP1	Rice	Os09g0441900	Similar To Keratin Associated Protein	Gl, Tgw	(Huang et al., 2009; Zhou et al., 2009; Yi et al., 2011; Xu et al., 2016)
171	Hvesr2	N/A	N/A	N/A		esr2	Maize	Zm00001d027819	Clavata3/Esr (Cle)-Related Protein 2-B	Kernel development	(Opsahl-Ferstad et al., 1997)
172	Hvesr6	N/A	N/A	N/A		esr6	Maize	Zm00001d053112	Embryo Surrounding Region 6	Kernel development	(Tombuloglu et al., 2016)
173	HvFZP	N/A	N/A	N/A		FZP/BFL1/SGDP7	Rice	Os07g0669500	Erf Transcription Factor	Gl, Gw, Tgw	(Bai et al., 2017; Fujishiro et al., 2018; Huang et al., 2018; Ren et al., 2018)
174	HvGL3.2	N/A	N/A	N/A		GL3.2	Rice	Os03g0417700	Cytochrome P450 Paralogue	Gl	(Xu et al., 2015b)
175	HvGL4	N/A	N/A	N/A		GL4	Rice	N/A	N/A	Gl	(Wu et al., 2017)
176	HvGS5	N/A	N/A	N/A		GS5	Rice	Os05g0158500	Serine Carboxypeptidase	Gw, Gf, Tgw	(Li et al., 2011b; Xu et al., 2015a)
177	HvGS9	N/A	N/A	N/A		GS9	Rice	Os09g0448500	Conserved Hypothetical Protein	Slender grain	(Zhao et al., 2018)
178	HvGSK2	N/A	N/A	N/A		GSK2/OsGSK2	Rice	Os05g0207500	Gsk3/Shaggy-Like; Regulator Of Br Signaling Kinase	Large grain	(Tong et al., 2012; Sun et al., 2018)
179	HvGW5	N/A	N/A	N/A		GW5/qSW5/GSE5	Rice	Os05g0187500	Iq Calmodulin-Binding Motif Family Protein	Gw, Tgw	(Shomura et al., 2008; Weng et al., 2008; Liu et al., 2017a)
180	Hvmeg1	N/A	N/A	N/A		meg1/meg2/meg3/meg6/meg9	Maize	Zm00001d019030	Protein Maternally Expressed Gene 1	Small kernel	(Gutiérrez-Marcos et al., 2004; Costa et al., 2012)
181	Hvnkd1	N/A	N/A	N/A		nkd1	Maize	Zm00001d002654	Uncharacterized Protein	Naked endosperm	(Yi et al., 2015)
182	HvGIF2	N/A	N/A	N/A		GIF2/OsAPL2/osagpl2-3/OsAGPL2	Rice	Os01g0633100	Adp-Glucose Pyrophosphorylase Large Subunit	Gf, Gt, Tgw	(Kawakatsu et al., 2009; Schmidt et al., 2014; Wei et al., 2017)
183	HvOsBC1	N/A	N/A	N/A		OsBC1	Rice	Os09g0510500	Basic Helix-Loop-Helix (Bhlh) Transcriptional Activator	Gl, Gw	(Jang et al., 2017)
184	HvOsBT1	N/A	N/A	N/A		OsBT1-1/OsBT1	Rice	Os02g0202400	Adp-Glucose Transporter	Tgw	(Toyota et al., 2006; Li et al., 2017b)
185	HvOscZOG1	N/A	N/A	N/A		OscZOG1	Rice	Os04g0271700	Udp-Glucuronosyl/Udp-Glucosyltransferase Family Protein	Tgw	(Shang et al., 2016)
186	HvGs1	N/A	N/A	N/A		OsGS/OsGS1/GS1/OsGS1;1/OsGLN1;1	Rice	Os02g0735200	Glutamine Synthetase Shoot Isozyme	Gf	(Obara et al., 2004; Tabuchi et al., 2005)
187	HvAFO	N/A	N/A	N/A		OsLG3b/OsMADS1/LHS1/AFO	Rice	Os03g0215400	Mads-Domain-Containing Protein	Gl	(Zhang and Xue, 2013; Liu et al., 2018; Yu et al., 2018)
188	HvOsMADS29	N/A	N/A	N/A		OsMADS29	Rice	Os02g0170300	Mads Box Transcription Factor	Gf	(Yang et al., 2012a; Yin and Xue, 2012; Nayar et al., 2013; Nayar et al., 2014)
189	HvPAP2	N/A	N/A	N/A		OsMADS34/PAP2	Rice	Os03g0753100	Mads-Box Transcription Factor	Tgw	(Gao et al., 2010; Kobayashi et al., 2010; Lin et al., 2014; Ren et al., 2016a; Meng et al., 2017)
190	HvOsMADS87	N/A	N/A	N/A		OsMADS87	Rice	LOC_Os03g38610	Mads-Box Family Gene With Mikcc Type-Box	Large grain	(Chen et al., 2016)
191	HvOsNaPRT1	N/A	N/A	N/A		OsNaPRT1	Rice	Os03g0837300	Similar To Nicotinate Phosphoribosyltransferase-Like Protein	Small grain	(Wu et al., 2016a)
192	HvOsSGL	N/A	N/A	N/A		OsSGL	Rice	Os02g0134200	Duf1645 Family Protein	Gl, Gw, Gf, Gn,	(Cui et al., 2016; Wang et al., 2016a)
193	HvWFP	N/A	N/A	N/A		OsSPL14/IPA1/WFP	Rice	Os08g0509600	Squamosa Promter-Binding-Like Transcription Activator	Gn	(Jiao et al., 2010; Miura et al., 2010; Springer, 2010; Kim et al., 2018)
194	HvPGL2	N/A	N/A	N/A		PGL2/OsBUL1/OsbHLH173	Rice	Os02g0747900	Atypical Basic Helix-Loop-Helix Protein	Gl, Tgw	(Heang and Sassa, 2012b; Jang et al., 2017; Dong et al., 2018)
195	HvRDD1	N/A	N/A	N/A		RDD1	Rice	Os01g0264000	Dof Transcription Factor	Gl, Gw, Tgw	(Iwamoto et al., 2009; Iwamoto and Tagiri, 2016)
196	Hvsh2	N/A	N/A	N/A		sh2/sc58/Agp5/ZmAGPL1	Maize	Zm00001d044129	Glucose-1-phosphate Adenylyltransferase Large Subunit 1%2C Chloroplastic/Amyloplastic	Shrunken	(Bhave et al., 1990; Hannah et al., 2012)
197	HvTaCKX6-D1	N/A	N/A	N/A		TaCKX6-D1	Wheat	TraesCS3D02G143500	Cytokinin Oxidase	Tgw	(Zhang et al., 2012b)
198	HvTcrr1	N/A	N/A	N/A		Tcrr1/ZmOrphan123	Maize	Zm00001d050200	Wo-Component Response Regulator Arr3-Like	Kernel development	(Muniz et al., 2006)
199	Hvubl1	N/A	N/A	N/A		ubl1	Maize	Zm00001d017432	U6 biogenesis like1	Kernel development	(Li et al., 2017a)
200	HvZmZOU	N/A	N/A	N/A		ZmZOU/ZmZHOUPI	Maize	Zm00001d003677	Opaque11	Kernel development	(Grimault et al., 2015b)
a Tgw, thousand grain weight; Gl, grain length; Gw, grain width; Gt, grain thickness; Ga, grain area; Gp, grain perimeter; Gf, grain filling; Gn, grain number; Ffd, factor form density.
b References
Abe, Y., Mieda, K., Ando, T., Kono, I., Yano, M., Kitano, H., et al. (2010). The SMALL AND ROUND SEED1 (SRS1/DEP2) gene is involved in the regulation of seed size in rice. Genes Genet. Syst. 85, 327-339. doi: 10.1266/ggs.85.327
Arite, T., Umehara, M., Ishikawa, S., Hanada, A., Maekawa, M., Yamaguchi, S., et al. (2009). d14, a strigolactone-insensitive mutant of rice, shows an accelerated outgrowth of tillers. Plant Cell Physiol. 50, 1416-1424. doi: 10.1093/pcp/pcp091
Ashikari, M., Sakakibara, H., Lin, S. Y., Yamamoto, T., Takashi, T., Nishimura, A., et al. (2005). Cytokinin oxidase regulates rice grain production. Science 309, 741-745. doi: 10.1126/science.1113373
Aya, K., Hobo, T., Sato-Izawa, K., Ueguchi-Tanaka, M., Kitano, H., and Matsuoka, M. (2014). A novel AP2-type transcription factor, SMALL ORGAN SIZE1, controls organ size downstream of an auxin signaling pathway. Plant Cell Physiol. 55, 897-912. doi: 10.1093/pcp/pcu023
Bai, X. F., Huang, Y., Hu, Y., Liu, H. Y., Zhang, B., Smaczniak, C., et al. (2017). Duplication of an upstream silencer of FZP increases grain yield in rice. Nat. Plants 3, 885-893. doi: 10.1038/s41477-017-0042-4
Barrero, C., Muñiz, L. M., Gómez, E., Hueros, G., and Royo, J. (2006). Molecular dissection of the interaction between the transcriptional activator ZmMRP-1 and the promoter of BETL-1. Plant Mol. Biol. 62, 655-668. doi: 10.1007/s11103-006-9047-5
Barthole, G., Lepiniec, L., Rogowsky, P. M., and Baud, S. (2012). Controlling lipid accumulation in cereal grains. Plant Sci. 185, 33-39. doi: 10.1016/j.plantsci.2011.09.002
Bate, N. J., Niu, X. P., Wang, Y. W., Reimann, K. S., and Helentjaris, T. G. (2004). An invertase inhibitor from maize localizes to the embryo surrounding region during early kernel development. Plant Physiol. 134, 246-254. doi: 10.1104/pp.103.027466
Becraft, P. W., Kang, S. H., and Suh, S. G. (2001). The maize CRINKLY4 receptor kinase controls a cell-autonomous differentiation response. Plant Physiol. 127, 486-496. doi: 10.1104/pp.010299
Bednarek, J., Boulaflous, A., Girousse, C., Ravel, C., Tassy, C., Barret, P., et al. (2012). Down-regulation of the TaGW2 gene by RNA interference results in decreased grain size and weight in wheat. J. Exp. Bot. 63, 5945-5955. doi: 10.1093/jxb/ers249
Bernard, S. M., Møller, A. L. B., Dionisio, G., Kichey, T., Jahn, T. P., Dubois, F., et al. (2008). Gene expression, cellular localisation and function of glutamine synthetase isozymes in wheat (Triticum aestivum L.). Plant Mol. Biol. 67, 89-105. doi: 10.1007/s11103-008-9303-y
Bernardi, J., Lanubile, A., Li, Q. B., Kumar, D., Kladnik, A., Cook, S. D., et al. (2012). Impaired auxin biosynthesis in the defective endosperm18 mutant is due to mutational loss of expression in the ZmYuc1 gene encoding endosperm-specific YUCCA1 protein in maize. Plant Physiol. 160, 1318-1328. doi: 10.1104/pp.112.204743
Bessho-Uehara, K., Wang, D. R., Furuta, T., Minami, A., Nagai, K., Gamuyao, R., et al. (2016). Loss of function at RAE2, a previously unidentified EPFL, is required for awnlessness in cultivated Asian rice. Proc. Natl. Acad. Sci. U.S.A. 113, 8969-8974. doi: 10.1073/pnas.1604849113
Bhave, M. R., Lawrence, S., Barton, C., and Hannah, L. C. (1990). Identification and molecular characterization of Shrunken-2 cDNA clones of maize. Plant Cell 2, 581-588. doi: 10.1105/tpc.2.6.581
Cai, M., Li, S., Sun, F., Sun, Q., Zhao, H., Ren, X., et al. (2017). Emp10 encodes a mitochondrial PPR protein that affects the cis-splicing of nad2 intron 1 and seed development in maize. Plant J. 91, 132-144. doi: 10.1111/tpj.13551
Che, J., Yamaji, N., Shen, R. F., and Ma, J. F. (2016). An Al-inducible expansin gene, OsEXPA10 is involved in root cell elongation of rice. Plant J. 88, 132-142. doi: 10.1111/tpj.13237
Che, R., Tong, H., Shi, B., Liu, Y., Fang, S., Liu, D., et al. (2015). Control of grain size and rice yield by GL2-mediated brassinosteroid responses. Nat. Plants, 2:15195. doi: 10.1038/Nplants.2015.195
Chen, C., Begcy, K., Liu, K., Folsom, J. J., Wang, Z., Zhang, C., et al. (2016). Heat stress yields a unique MADS box transcription factor in determining seed size and thermal sensitivity. Plant Physiol., 606-622. doi: 10.1104/pp.15.01992
Chen, J., Gao, H., Zheng, X. M., Jin, M. N., Weng, J. F., Ma, J., et al. (2015). An evolutionarily conserved gene, FUWA, plays a role in determining panicle architecture, grain shape and grain weight in rice. Plant J. 83, 427-438. doi: 10.1111/tpj.12895
Chen, X., Feng, F., Qi, W., Xu, L., Yao, D., Wang, Q., et al. (2017). Dek35 encodes a PPR protein that affects cis-splicing of mitochondrial nad4 intron 1 and seed development in maize. Mol. Plant 10, 427-441. doi: 10.1016/j.molp.2016.08.008
Chen, Y., Xu, Y., Luo, W., Li, W. X., Chen, N., Zhang, D., et al. (2013). The F-box protein OsFBK12 targets OsSAMS1 for degradation and affects leaf senescence and seed size in rice. Plant Physiol. 163, 1673-1685. doi: 10.1104/pp.113.224527
Chettoor, A. M., Yi, G., Gomez, E., Hueros, G., Meeley, R. B., and Becraft, P. W. (2015). A putative plant organelle RNA recognition protein gene is essential for maize kernel development. J. Integr. Plant Biol. 57, 236-246. doi: 10.1111/jipb.12234
Choi, B. S., Kim, Y. J., Markkandan, K., Koo, Y. J., Song, J. T., and Seo, H. S. (2018). GW2 functions as an E3 ubiquitin ligase for rice expansin-like 1. Int. J. Mol. Sci., 19:1904. doi: 10.3390/ijms19071904
Chourey, P. S., Li, Q. B., and Kumar, D. (2010). Sugar-hormone cross-talk in seed development: two redundant pathways of IAA biosynthesis are regulated differentially in the invertase-deficient miniature1 (mn1) seed mutant in maize. Mol. Plant 3, 1026-1036. doi: 10.1093/mp/ssq057
Clancy, M., and Hannah, L. C. (2002). Splicing of the maize Sh1 first intron is essential for enhancement of gene expression, and a T-rich motif increases expression without affecting splicing. Plant Physiol. 130, 918-929. doi: 10.1104/pp.008235
Costa, L. M., Yuan, J., Rouster, J., Paul, W., Dickinson, H., and Gutierrez-Marcos, J. F. (2012). Maternal control of nutrient allocation in plant seeds by genomic imprinting. Curr. Biol. 22, 160-165. doi: 10.1016/j.cub.2011.11.059
Cui, Y., Wang, M., Zhou, H., Li, M., Huang, L., Yin, X., et al. (2016). OsSGL, a novel DUF1645 domain-containing protein, confers enhanced drought tolerance in transgenic rice and Arabidopsis. Front. Plant Sci., 7:2001. doi: 10.3389/fpls.2016.02001
Deng, Z. Y., Liu, L. T., Li, T., Yan, S., Kuang, B. J., Huang, S. J., et al. (2015). OsKinesin-13A is an active microtubule depolymerase involved in glume length regulation via affecting cell elongation. Sci. Rep., 5:9457. doi: 10.1038/srep09457
Dong, H., Zhao, H., Li, S., Han, Z., Hu, G., Liu, C., et al. (2018). Genome-wide association studies reveal that members of bHLH subfamily 16 share a conserved function in regulating flag leaf angle in rice (Oryza sativa). PLoS Genet., 14:e1007323. doi: 10.1371/journal.pgen.1007323
Duan, P., Ni, S., Wang, J., Zhang, B., Xu, R., Wang, Y., et al. (2016). Regulation of OsGRF4 by OsmiR396 controls grain size and yield in rice. Nat. Plants, 2:15203. doi: 10.1038/Nplants.2015.203
Duan, P., Rao, Y., Zeng, D., Yang, Y., Xu, R., Zhang, B., et al. (2014). SMALL GRAIN 1, which encodes a mitogen-activated protein kinase kinase 4, influences grain size in rice. Plant J. 77, 547-557. doi: 10.1111/tpj.12405
Fan, C., Xing, Y., Mao, H., Lu, T., Han, B., Xu, C., et al. (2006). GS3, a major QTL for grain length and weight and minor QTL for grain width and thickness in rice, encodes a putative transmembrane protein. Theor. Appl. Genet. 112, 1164-1171. doi: 10.1007/s00122-006-0218-1
Fan, C., Yu, S., Wang, C., and Xing, Y. (2009). A causal C-A mutation in the second exon of GS3 highly associated with rice grain length and validated as a functional marker. Theor. Appl. Genet. 118, 465-472. doi: 10.1007/s00122-008-0913-1
Fang, N., Xu, R., Huang, L., Zhang, B., Duan, P., Li, N., et al. (2016). SMALL GRAIN 11 controls grain size, grain number and grain yield in rice. Rice, 9:64. doi: 10.1186/s12284-016-0136-z
Feng, Z., Wu, C., Wang, C., Roh, J., Zhang, L., Chen, J., et al. (2016). SLG controls grain size and leaf angle by modulating brassinosteroid homeostasis in rice. J. Exp. Bot. 67, 4241-4253. doi: 10.1093/jxb/erw204
Fu, C., Yang, X. O., Chen, X., Chen, W., Ma, Y., Hu, J., et al. (2009). OsEF3, a homologous gene of Arabidopsis ELF3, has pleiotropic effects in rice. Plant Biol. 11, 751-757. doi: 10.1111/j.1438-8677.2008.00156.x
Fu, F. F., and Xue, H. W. (2010). Co-expression analysis identifies Rice Starch Regulator1, a rice AP2/EREBP family transcription factor, as a novel rice starch biosynthesis regulator. Plant Physiol. 154, 927-938. doi: 10.1104/pp.110.159517
Fu, S., Meeley, R., and Scanlon, M. J. (2002). Empty pericarp2 encodes a negative regulator of the heat shock response and is required for maize embryogenesis. Plant Cell 14, 3119-3132. doi: 10.1105/tpc.006726
Fujisawa, Y., Kato, T., Ohki, S., Ishikawa, A., Kitano, H., Sasaki, T., et al. (1999). Suppression of the heterotrimeric G protein causes abnormal morphology, including dwarfism, in rice. Proc. Natl. Acad. Sci. U.S.A. 96, 7575-7580. doi: 10.1073/pnas.96.13.7575
Fujishiro, Y., Agata, A., Ota, S., Ishihara, R., Takeda, Y., Kunishima, T., et al. (2018). Comprehensive panicle phenotyping reveals that qSrn7/FZP influences higher-order branching. Sci. Rep., 8:12511. doi: 10.1038/s41598-018-30395-9
Gao, X., Liang, W., Yin, C., Ji, S., Wang, H., Su, X., et al. (2010). The SEPALLATA-like gene OsMADS34 is required for rice inflorescence and spikelet development. Plant Physiol. 153, 728-740. doi: 10.1104/pp.110.156711
Gao, X. Y., Zhang, X. J., Lan, H. X., Huang, J., Wang, J. F., and Zhang, H. S. (2015). The additive effects of GS3 and qGL3 on rice grain length regulation revealed by genetic and transcriptome comparisons. BMC Plant Biol., 15:156. doi: 10.1186/s12870-015-0515-4
Gao, Z., Qian, Q., Liu, X., Yan, M., Feng, Q., Dong, G., et al. (2009). Dwarf 88, a novel putative esterase gene affecting architecture of rice plant. Plant Mol. Biol. 71, 265-276. doi: 10.1007/s11103-009-9522-x
Geng, J., Li, L., Lv, Q., Zhao, Y., Liu, Y., Zhang, L., et al. (2017). TaGW2-6A allelic variation contributes to grain size possibly by regulating the expression of cytokinins and starch-related genes in wheat. Planta 246, 1153-1163. doi: 10.1007/s00425-017-2759-8
Gomez, E., Royo, J., Guo, Y., Thompson, R., and Hueros, G. (2002). Establishment of cereal endosperm expression domains: identification and properties of a maize transfer cell-specific transcription factor, ZmMRP-1. Plant Cell 14, 599-610. doi: 10.1105/tpc.010365
Grimault, A., Gendrot, G., Chaignon, S., Gilard, F., Tcherkez, G., Thevenin, J., et al. (2015a). Role of B3 domain transcription factors of the AFL family in maize kernel filling. Plant Sci. 236, 116-125. doi: 10.1016/j.plantsci.2015.03.021
Grimault, A., Gendrot, G., Chamot, S., Widiez, T., Rabillé, H., Gérentes, M. F., et al. (2015b). ZmZHOUPI, an endosperm-specific basic helix-loop-helix transcription factor involved in maize seed development. Plant J. 84, 574-586. doi: 10.1111/tpj.13024
Gu, B., Zhou, T., Luo, J., Liu, H., Wang, Y., Shangguan, Y., et al. (2015). An-2 encodes a cytokinin synthesis enzyme that regulates awn length and grain production in rice. Mol. Plant 8, 1635-1650. doi: 10.1016/j.molp.2015.08.001
Guo, S. Y., Xu, Y. Y., Liu, H. H., Mao, Z. W., Zhang, C., Ma, Y., et al. (2013a). The interaction between OsMADS57 and OsTB1 modulates rice tillering via DWARF14. Nat. Commun., 4:1566. doi: 10.1038/ncomms2542
Guo, T., Chen, K., Dong, N. Q., Shi, C. L., Ye, W. W., Gao, J. P., et al. (2018). GRAIN SIZE AND NUMBER1 negatively regulates the OsMKKK10-OsMKK4-OsMPK6 cascade to coordinate the trade-off between grain number per panicle and grain size in rice. Plant Cell 30, 871-888. doi: 10.1105/tpc.17.00959
Guo, Y., Sun, J. J., Zhang, G. Z., Wang, Y. Y., Kong, F. M., Zhao, Y., et al. (2013b). Haplotype, molecular marker and phenotype effects associated with mineral nutrient and grain size traits of TaGS1 a in wheat. Field Crops Res. 154, 119-125. doi: 10.1016/j.fcr.2013.07.012
Gutiérrez-Marcos, J. F., Costa, L. M., Biderre-Petit, C., Khbaya, B., O'sullivan, D. M., Wormald, M., et al. (2004). maternally expressed gene1 is a novel maize endosperm transfer cell-specific gene with a maternal parent-of-origin pattern of expression. Plant Cell 16, 1288-1301. doi: 10.1105/tpc.019778
Gutiérrez-Marcos, J. F., Prà, M. D., Giulini, A., Costa, L. M., Gavazzi, G., Cordelier, S., et al. (2007). empty pericarp4 encodes a mitochondrion-targeted pentatricopeptide repeat protein necessary for seed development and plant growth in maize. Plant Cell 19, 196-210. doi: 10.1105/tpc.105.039594
Hanif, M., Gao, F., Liu, J. D., Wen, W., Zhang, Y., Rasheed, A., et al. (2016). TaTGW6-A1, an ortholog of rice TGW6, is associated with grain weight and yield in bread wheat. Mol. Breed., 36:31. doi: 10.1007/s11032-015-0425-z
Hannah, L. C., Futch, B., Bing, J., Shaw, J. R., Boehlein, S., Stewart, J. D., et al. (2012). A shrunken-2 transgene increases maize yield by acting in maternal tissues to increase the frequency of seed development. Plant Cell 24, 2352-2363. doi: 10.1105/tpc.112.100602
Hattori, T., Vasil, V., Rosenkrans, L., Hannah, L. C., Mccarty, D. R., and Vasil, I. K. (1992). The Viviparous-1 gene and abscisic acid activate the C1 regulatory gene for anthocyanin biosynthesis during seed maturation in maize. Genes Dev. 6, 609-618. doi: 10.1101/gad.6.4.609
He, S. L., Jiang, J. Z., Chen, B. H., Kuo, C. H., and Ho, S. L. (2018). Overexpression of a constitutively active truncated form of OsCDPK1 confers disease resistance by affecting OsPR10a expression in rice. Sci. Rep., 8:403. doi: 10.1038/s41598-017-18829-2
He, Z., Zeng, J., Ren, Y., Chen, D., Li, W. J., Gao, F., et al. (2017). OsGIF1 positively regulates the sizes of stems, leaves, and grains in rice. Front. Plant Sci., 8:1730. doi: 10.3389/fpls.2017.01730
Heang, D., and Sassa, H. (2012a). Antagonistic actions of HLH/bHLH proteins are involved in grain length and weight in rice. PLoS One, 7:e31325. doi: 10.1371/journal.pone.0031325
Heang, D., and Sassa, H. (2012b). An atypical bHLH protein encoded by POSITIVE REGULATOR OF GRAIN LENGTH 2 is involved in controlling grain length and weight of rice through interaction with a typical bHLH protein APG. Breed. Sci. 62, 133-141. doi: 10.1270/jsbbs.62.133
Hong, Y., Chen, L., Du, L. P., Su, Z., Wang, J., Ye, X., et al. (2014). Transcript suppression of TaGW2 increased grain width and weight in bread wheat. Funct. Integr. Genomic. 14, 341-349. doi: 10.1007/s10142-014-0380-5
Hong, Z., Ueguchi-Tanaka, M., Fujioka, S., Takatsuto, S., Yoshida, S., Hasegawa, Y., et al. (2005). The rice brassinosteroid-deficient dwarf2 mutant, defective in the rice homolog of Arabidopsis DIMINUTO/DWARF1, is rescued by the endogenously accumulated alternative bioactive brassinosteroid, dolichosterone. Plant Cell 17, 2243-2254. doi: 10.1105/tpc.105.030973
Hu, J., Wang, Y., Fang, Y., Zeng, L., Xu, J., Yu, H., et al. (2015). A Rare Allele of GS2 Enhances Grain Size and Grain Yield in Rice. Mol. Plant 8, 1455-1465. doi: 10.1016/j.molp.2015.07.002
Hu, M. J., Zhang, H. P., Cao, J. J., Zhu, X. F., Wang, S. X., Jiang, H., et al. (2016). Characterization of an IAA-glucose hydrolase gene TaTGW6 associated with grain weight in common wheat (Triticum aestivum L.). Mol. Breed., 36:25. doi: 10.1007/s11032-016-0449-z
Hu, X., Qian, Q., Xu, T., Zhang, Y., Dong, G., Gao, T., et al. (2013). The U-box E3 ubiquitin ligase TUD1 functions with a heterotrimeric G α subunit to regulate brassinosteroid-mediated growth in rice. PLoS Genet., 9:e1003391. doi: 10.1371/journal.pgen.1003391
Hu, Z., He, H., Zhang, S., Sun, F., Xin, X., Wang, W., et al. (2012). A Kelch motif‐containing serine/threonine protein phosphatase determines the large grain QTL trait in rice. J. Integr. Plant Biol. 54, 979-990. doi: 10.1111/jipb.12008
Hu, Z. J., Lu, S. J., Wang, M. J., He, H. H., Sun, L., Wang, H. R., et al. (2018). A novel QTL qTGW3 encodes the GSK3/SHAGGY-like kinase OsGSK5/OsSK41 that interacts with OsARF4 to negatively regulate grain size and weight in rice. Mol. Plant 11, 736-749. doi: 10.1016/j.molp.2018.03.005
Hua, L., Wang, D. R., Tan, L., Fu, Y., Liu, F., Xiao, L., et al. (2015). LABA1, a domestication gene associated with long, barbed awns in wild rice. Plant Cell 27, 1875-1888. doi: 10.1105/tpc.15.00260
Huang, K., Wang, D., Duan, P., Zhang, B., Xu, R., Li, N., et al. (2017). WIDE AND THICK GRAIN 1, which encodes an otubain‐like protease with deubiquitination activity, influences grain size and shape in rice. Plant J. 91, 849-860. doi: 10.1111/tpj.13613
Huang, X., Lu, Z., Wang, X., Ouyang, Y., Chen, W., Xie, K., et al. (2016). Imprinted gene OsFIE1 modulates rice seed development by influencing nutrient metabolism and modifying genome H3K27me3. Plant J. 87, 305-317. doi: 10.1111/tpj.13202
Huang, X., Qian, Q., Liu, Z., Sun, H., He, S., Luo, D., et al. (2009). Natural variation at the DEP1 locus enhances grain yield in rice. Nat. Genet. 41, 494-497. doi: 10.1038/ng.352
Huang, Y., Zhao, S., Fu, Y., Sun, H., Ma, X., Tan, L., et al. (2018). Variation in the regulatory region of FZP causes increases in secondary inflorescence branching and grain yield in rice domestication. Plant J. 96, 716-733. doi: 10.1111/tpj.14062
Ingram, G. C., Magnard, J. L., Vergne, P., Dumas, C., and Rogowsky, P. M. (1999). ZmOCL1, an HDGL2 family homeobox gene, is expressed in the outer cell layer throughout maize development. Plant Mol. Biol. 40, 343-354. doi: 10.1023/A:1006271332400
Ishimaru, K., Hirotsu, N., Madoka, Y., Murakami, N., Hara, N., Onodera, H., et al. (2013). Loss of function of the IAA-glucose hydrolase gene TGW6 enhances rice grain weight and increases yield. Nat. Genet. 45, 707-711. doi: 10.1038/ng.2612
Iwamoto, M., Higo, K., and Takano, M. (2009). Circadian clock‐ and phytochrome‐regulated Dof‐like gene, Rdd1, is associated with grain size in rice. Plant Cell Environ. 32, 592-603. doi: 10.1111/j.1365-3040.2009.01954.x
Iwamoto, M., and Tagiri, A. (2016). MicroRNA-targeted transcription factor gene RDD1 promotes nutrient ion uptake and accumulation in rice. Plant J. 85, 466-477. doi: 10.1111/tpj.13117
Jaiswal, V., Gahlaut, V., Mathur, S., Agarwal, P., Khandelwal, M. K., Khurana, J. P., et al. (2015). Identification of novel SNP in promoter sequence of TaGW2-6A associated with grain weight and other agronomic traits in wheat (Triticum aestivum L.). PLoS One, 10:e0129400. doi: 10.1371/journal.pone.0129400
Jang, S., An, G., and Li, H. Y. (2017). Rice leaf angle and grain size are affected by the OsBUL1 transcriptional activator complex. Plant Physiol. 173, 688-702. doi: 10.1104/pp.16.01653
Jang, S., and Li, H. Y. (2017). Oryza sativa BRASSINOSTEROID UPREGULATED1 LIKE1 induces the expression of a gene encoding a small leucine-rich-repeat protein to positively regulate lamina inclination and grain size in rice. Front. Plant Sci., 8:1253. doi: 10.3389/fpls.2017.01253
Jiang, Q., Hou, J., Hao, C., Wang, L., Ge, H., Dong, Y., et al. (2011). The wheat (T. aestivum) sucrose synthase 2 gene (TaSus2) active in endosperm development is associated with yield traits. Funct. Integr. Genomic. 11, 49-61. doi: 10.1007/s10142-010-0188-x
Jiang, Y., Bao, L., Jeong, S., Kim, S., Xu, C., Li, X., et al. (2012). XIAO is involved in the control of organ size by contributing to the regulation of signaling and homeostasis of brassinosteroids and cell cycling in rice. Plant J. 70, 398-408. doi: 10.1111/j.1365-313X.2011.04877.x
Jiao, Y., Wang, Y., Xue, D., Wang, J., Yan, M., Liu, G., et al. (2010). Regulation of OsSPL14 by OsmiR156 defines ideal plant architecture in rice. Nat. Genet. 42, 541-544. doi: 10.1038/ng.591
Jin, J., Hua, L., Zhu, Z., Tan, L., Zhao, X., Zhang, W., et al. (2016). GAD1 encodes a secreted peptide that regulates grain number, grain length and awn development in rice domestication. Plant Cell 28, 2453-2463. doi: 10.1105/tpc.16.00379
Jin, J., Huang, W., Gao, J. P., Yang, J., Shi, M., Zhu, M. Z., et al. (2008). Genetic control of rice plant architecture under domestication. Nat. Genet. 40, 1365-1369. doi: 10.1038/ng.247
Jin, P., Guo, T., and Becraft, P. W. (2000). The maize CR4 receptor‐like kinase mediates a growth factor‐like differentiation response. Genesis 27, 104-116. doi: Doi 10.1002/1526-968x(200007)27:3<104::Aid-Gene30>3.0.Co;2-I
Kang, S. G., Lee, H. J., and Suh, S. G. (2002). The maizeCrinkly4 gene is expressed spatially in vegetative and floral organs. Journal of Plant Biology, 45:219. doi: 10.1007/bf03030363
Katou, S., Kuroda, K., Seo, S., Yanagawa, Y., Tsuge, T., Yamazaki, M., et al. (2007). A calmodulin-binding mitogen-activated protein kinase phosphatase is induced by wounding and regulates the activities of stress-related mitogen-activated protein kinases in rice. Plant Cell Physiol. 48, 332-344. doi: 10.1093/pcp/pcm007
Kawakatsu, T., Yamamoto, M. P., Touno, S. M., Yasuda, H., and Takaiwa, F. (2009). Compensation and interaction between RISBZ1 and RPBF during grain filling in rice. Plant J. 59, 908-920. doi: 10.1111/j.1365-313X.2009.03925.x
Khaled, A. S., Vernoud, V., Ingram, G. C., Perez, P., Sarda, X., and Rogowsky, P. M. (2005). Engrailed-ZmOCL1 fusions cause a transient reduction of kernel size in maize. Plant Mol. Biol. 58, 123-139. doi: 10.1007/s11103-005-5219-y
Kim, S. R., Ramos, J. M., Hizon, R. J. M., Ashikari, M., Virk, P. S., Torres, E. A., et al. (2018). Introgression of a functional epigenetic OsSPL14 WFP allele into elite indica rice genomes greatly improved panicle traits and grain yield. Sci. Rep., 8:3833. doi: 10.1038/s41598-018-21355-4
Kitagawa, K., Kurinami, S., Oki, K., Abe, Y., Ando, T., Kono, I., et al. (2010). A novel kinesin 13 protein regulating rice seed length. Plant Cell Physiol. 51, 1315-1329. doi: 10.1093/pcp/pcq092
Kobayashi, K., Maekawa, M., Miyao, A., Hirochika, H., and Kyozuka, J. (2010). PANICLE PHYTOMER2 (PAP2), encoding a SEPALLATA subfamily MADS-box protein, positively controls spikelet meristem identity in rice. Plant Cell Physiol. 51, 47-57. doi: 10.1093/pcp/pcp166
Li, C., Qiao, Z., Qi, W., Wang, Q., Yuan, Y., Yang, X., et al. (2015a). Genome-wide characterization of cis-acting DNA targets reveals the transcriptional regulatory framework of opaque2 in maize. Plant Cell 27, 532-545. doi: 10.1105/tpc.114.134858
Li, C., Shen, Y., Meeley, R., Mccarty, D. R., and Tan, B. C. (2015b). Embryo defective 14 encodes a plastid‐targeted cGTPase essential for embryogenesis in maize. Plant J. 84, 785-799. doi: 10.1111/tpj.13045
Li, D., Wang, L., Wang, M., Xu, Y. Y., Luo, W., Liu, Y. J., et al. (2009). Engineering OsBAK1 gene as a molecular tool to improve rice architecture for high yield. Plant Biotechnol. J. 7, 791-806. doi: 10.1111/j.1467-7652.2009.00444.x
Li, F., Liu, W., Tang, J., Chen, J., Tong, H., Hu, B., et al. (2010a). Rice DENSE AND ERECT PANICLE 2 is essential for determining panicle outgrowth and elongation. Cell Res. 20, 838-849. doi: 10.1038/cr.2010.69
Li, H., Jiang, L., Youn, J. H., Sun, W., Cheng, Z., Jin, T., et al. (2013a). A comprehensive genetic study reveals a crucial role of CYP90D2/D2 in regulating plant architecture in rice (Oryza sativa). New Phytol. 200, 1076-1088. doi: 10.1111/nph.12427
Li, J., Chu, H., Zhang, Y., Mou, T., Wu, C., Zhang, Q., et al. (2012a). The rice HGW gene encodes a ubiquitin-associated (UBA) domain protein that regulates heading date and grain weight. PLoS One, 7:e34231. doi: 10.1371/journal.pone.0034231
Li, J., Fu, J., Chen, Y., Fan, K., He, C., Zhang, Z., et al. (2017a). The U6 biogenesis-like 1 plays an important role in maize kernel and seedling development by affecting the 3′ end processing of U6 snRNA. Mol. Plant 10, 470-482. doi: 10.1016/j.molp.2016.10.016
Li, J., Jiang, J., Qian, Q., Xu, Y., Zhang, C., Xiao, J., et al. (2011a). Mutation of rice BC12/GDD1, which encodes a kinesin-like protein that binds to a GA biosynthesis gene promoter, leads to dwarfism with impaired cell elongation. Plant Cell 23, 628-640. doi: 10.1105/tpc.110.081901
Li, J., Zhao, Y., Chu, H., Wang, L., Fu, Y., Liu, P., et al. (2015c). SHOEBOX modulates root meristem size in rice through dose-dependent effects of gibberellins on cell elongation and proliferation. PLoS Genet., 11:e1005464. doi: 10.1371/journal.pgen.1005464
Li, S., Gao, F., Xie, K., Zeng, X., Cao, Y., Zeng, J., et al. (2016). The OsmiR396c‐OsGRF4‐OsGIF1 regulatory module determines grain size and yield in rice. Plant Biotechnol. J. 14, 2134-2146. doi: 10.1111/pbi.12569
Li, S., Liu, Y., Zheng, L., Chen, L., Li, N., Corke, F., et al. (2012b). The plant‐specific G protein γ subunit AGG3 influences organ size and shape in Arabidopsis thaliana. New Phytol. 194, 690-703. doi: 10.1111/j.1469-8137.2012.04083.x
Li, S., Wei, X., Ren, Y., Qiu, J., Jiao, G., Guo, X., et al. (2017b). OsBT1 encodes an ADP-glucose transporter involved in starch synthesis and compound granule formation in rice endosperm. Sci. Rep., 7:40124. doi: 10.1038/srep40124
Li, S., Zhao, B., Yuan, D., Duan, M., Qian, Q., Tang, L., et al. (2013b). Rice zinc finger protein DST enhances grain production through controlling Gn1a/OsCKX2 expression. Proc. Natl. Acad. Sci. U.S.A. 110, 3167-3172. doi: 10.1073/pnas.1300359110
Li, T., Jiang, J., Zhang, S., Shu, H., Wang, Y., Lai, J., et al. (2015d). OsAGSW1, an ABC1-like kinase gene, is involved in the regulation of grain size and weight in rice. J. Exp. Bot. 66, 5691-5701. doi: 10.1093/jxb/erv160
Li, W., Wu, J., Weng, S., Zhang, Y., Zhang, D., and Shi, C. (2010b). Identification and characterization of dwarf 62, a loss-of-function mutation in DLT/OsGRAS-32 affecting gibberellin metabolism in rice. Planta 232, 1383-1396. doi: 10.1007/s00425-010-1263-1
Li, W. X., Zhao, H. J., Pang, W. Q., Cui, H. R., Poirier, Y., and Shu, Q. Y. (2014a). Seed-specific silencing of OsMRP5 reduces seed phytic acid and weight in rice. Transgenic Res. 23, 585-599. doi: 10.1007/s11248-014-9792-1
Li, X. J., Zhang, Y. F., Hou, M. M., Sun, F., Shen, Y., Xiu, Z. H., et al. (2014b). Small kernel 1 encodes a pentatricopeptide repeat protein required for mitochondrial nad7 transcript editing and seed development in maize (Zea mays) and rice (Oryza sativa). Plant J. 79, 797-809. doi: 10.1111/tpj.12584
Li, Y., Fan, C., Xing, Y., Jiang, Y., Luo, L., Sun, L., et al. (2011b). Natural variation in GS5 plays an important role in regulating grain size and yield in rice. Nat. Genet. 43, 1266-1269. doi: 10.1038/ng.977
Lid, S. E., Gruis, D., Jung, R., Lorentzen, J. A., Ananiev, E., Chamberlin, M., et al. (2002). The defective kernel 1 (dek1) gene required for aleurone cell development in the endosperm of maize grains encodes a membrane protein of the calpain gene superfamily. Proc. Natl. Acad. Sci. U.S.A. 99, 5460-5465. doi: 10.1073/pnas.042098799
Lin, Q., Wang, D., Dong, H., Gu, S., Cheng, Z., Gong, J., et al. (2012). Rice APC/CTE controls tillering by mediating the degradation of MONOCULM 1. Nat. Commun., 3:752. doi: 10.1038/ncomms1716
Lin, Q., Wu, F., Sheng, P., Zhang, Z., Zhang, X., Guo, X., et al. (2015). The SnRK2-APC/CTE regulatory module mediates the antagonistic action of gibberellic acid and abscisic acid pathways. Nat. Commun., 6:7981. doi: 10.1038/ncomms8981
Lin, X., Wu, F., Du, X., Shi, X., Liu, Y., Liu, S., et al. (2014). The pleiotropic SEPALLATA‐like gene OsMADS34 reveals that the 'empty glumes' of rice (Oryza sativa) spikelets are in fact rudimentary lemmas. New Phytol. 202, 689-702. doi: 10.1111/nph.12657
Lin, Y., Zhao, Z., Zhou, S., Liu, L. L., Kong, W., Chen, H., et al. (2017). Top Bending Panicle1 is involved in brassinosteroid signaling and regulates the plant architecture in rice. Plant Physiol. Biochem. 121, 1-13. doi: 10.1016/j.plaphy.2017.10.001
Liu, J., Chen, J., Zheng, X., Wu, F., Lin, Q., Heng, Y., et al. (2017a). GW5 acts in the brassinosteroid signalling pathway to regulate grain width and weight in rice. Nat. Plants, 3:17043. doi: 10.1038/nplants.2017.43
Liu, J., Huang, J., Guo, H., Lan, L., Wang, H., Xu, Y., et al. (2017b). The conserved and unique genetic architecture of kernel size and weight in maize and rice. Plant Physiol. 175, 774-785. doi: 10.1104/pp.17.00708
Liu, L., Tong, H., Xiao, Y., Che, R., Xu, F., Hu, B., et al. (2015a). Activation of Big Grain1 significantly improves grain size by regulating auxin transport in rice. Proc. Natl. Acad. Sci. U.S.A. 112, 11102-11107. doi: 10.1073/pnas.1512748112
Liu, Q., Han, R., Wu, K., Zhang, J., Ye, Y., Wang, S., et al. (2018). G-protein βγ subunits determine grain size through interaction with MADS-domain transcription factors in rice. Nat. Commun., 9:852. doi: 10.1038/s41467-018-03047-9
Liu, S., Hua, L., Dong, S., Chen, H., Zhu, X., Jiang, J., et al. (2015b). OsMAPK 6, a mitogen‐activated protein kinase, influences rice grain size and biomass production. Plant J. 84, 672-681. doi: 10.1111/tpj.13025
Liu, X., Feng, Z. M., Zhou, C. L., Ren, Y. K., Mou, C. L., Wu, T., et al. (2016a). Brassinosteroid (BR) biosynthetic gene lhdd10 controls late heading and plant height in rice (Oryza sativa L.). Plant Cell Rep. 35, 357-368. doi: 10.1007/s00299-015-1889-3
Liu, X., Wei, X., Sheng, Z., Jiao, G., Tang, S., Luo, J., et al. (2016b). Polycomb protein OsFIE2 affects plant height and grain yield in rice. PLoS One, 11:e0164748. doi: 10.1371/journal.pone.0164748
Liu, Y. J., Xiu, Z. H., Meeley, R., and Tan, B. C. (2013). Empty pericarp5 encodes a pentatricopeptide repeat protein that is required for mitochondrial RNA editing and seed development in maize. Plant Cell 25, 868-883. doi: 10.1105/tpc.112.106781
Luo, J., Liu, H., Zhou, T., Gu, B., Huang, X., Shangguan, Y., et al. (2013). An-1 encodes a basic helix-loop-helix protein that regulates awn development, grain size, and grain number in rice. Plant Cell 25, 3360-3376. doi: 10.1105/tpc.113.113589
Luo, M., Platten, D., Chaudhury, A., Peacock, W. J., and Dennis, E. S. (2009). Expression, imprinting, and evolution of rice homologs of the polycomb group genes. Mol. Plant 2, 711-723. doi: 10.1093/mp/ssp036
Ma, D., Yan, J., He, Z., Wu, L., and Xia, X. (2012). Characterization of a cell wall invertase gene TaCwi-A1 on common wheat chromosome 2A and development of functional markers. Mol. Breed. 29, 43-52. doi: 10.1007/s11032-010-9524-z
Ma, L., Li, T., Hao, C., Wang, Y., Chen, X., and Zhang, X. (2016). TaGS5‐3A, a grain size gene selected during wheat improvement for larger kernel and yield. Plant Biotechnol. J. 14, 1269-1280. doi: 10.1111/pbi.12492
Ma, M., Wang, Q., Li, Z., Cheng, H., Li, Z., Liu, X., et al. (2015). Expression of TaCYP78A3, a gene encoding cytochrome P450 CYP78A3 protein in wheat (Triticum aestivum L.), affects seed size. Plant J. 83, 312-325. doi: 10.1111/tpj.12896
Ma, X., Cheng, Z., Wu, F., Jin, M., Zhang, L., Zhou, F., et al. (2013). BEAK LIKE SPIKELET1 is Required for Lateral Development of Lemma and Palea in Rice. Plant Mol. Biol. Rep. 31, 98-108. doi: 10.1007/s11105-012-0480-0
Manavski, N., Guyon, V., Meurer, J., Wienand, U., and Brettschneider, R. (2012). An essential pentatricopeptide repeat protein facilitates 5′ maturation and translation initiation of rps3 mRNA in maize mitochondria. Plant Cell 24, 3087-3105. doi: 10.1105/tpc.112.099051
Mao, H., Sun, S., Yao, J., Wang, C., Yu, S., Xu, C., et al. (2010). Linking differential domain functions of the GS3 protein to natural variation of grain size in rice. Proc. Natl. Acad. Sci. U.S.A. 107, 19579-19584. doi: 10.1073/pnas.1014419107
Mccarty, D. R., Hattori, T., Carson, C. B., Vasil, V., Lazar, M., and Vasil, I. K. (1991). The Viviparous-1 developmental gene of maize encodes a novel transcriptional activator. Cell 66, 895-905. doi: 10.1016/0092-8674(91)90436-3
Meng, Q., Li, X., Zhu, W., Yang, L., Liang, W., Dreni, L., et al. (2017). Regulatory network and genetic interactions established by OsMADS34 in rice inflorescence and spikelet morphogenesis. J. Integr. Plant Biol. 59, 693-707. doi: 10.1111/jipb.12594
Miura, K., Ikeda, M., Matsubara, A., Song, X. J., Ito, M., Asano, K., et al. (2010). OsSPL14 promotes panicle branching and higher grain productivity in rice. Nat. Genet. 42, 545-549. doi: 10.1038/ng.592
Morinaka, Y., Sakamoto, T., Inukai, Y., Agetsuma, M., Kitano, H., Ashikari, M., et al. (2006). Morphological alteration caused by brassinosteroid insensitivity increases the biomass and grain production of rice. Plant Physiol. 141, 924-931. doi: 10.1104/pp.106.077081
Muniz, L. M., Royo, J., Gomez, E., Barrero, C., Bergareche, D., and Hueros, G. (2006). The maize transfer cell‐specific type‐A response regulator ZmTCRR‐1 appears to be involved in intercellular signalling. Plant J. 48, 17-27. doi: 10.1111/j.1365-313X.2006.02848.x
Na, J. K., Seo, M. H., Yoon, I. S., Lee, Y. H., Lee, K. O., and Kim, D. Y. (2012). Involvement of rice Polycomb protein OsFIE2 in plant growth and seed size. Plant Biotechnol. Rep. 6, 339-346. doi: 10.1007/s11816-012-0229-0
Nagasawa, N., Hibara, K. I., Heppard, E. P., Vander Velden, K. A., Luck, S., Beatty, M., et al. (2013). GIANT EMBRYO encodes CYP78A13, required for proper size balance between embryo and endosperm in rice. Plant J. 75, 592-605. doi: 10.1111/tpj.12223
Nakagawa, H., Tanaka, A., Tanabata, T., Ohtake, M., Fujioka, S., Nakamura, H., et al. (2012). SHORT GRAIN1 Decreases Organ Elongation and Brassinosteroid Response in Rice. Plant Physiol. 158, 1208-1219. doi: 10.1104/pp.111.187567
Nallamilli, B. R. R., Zhang, J., Mujahid, H., Malone, B. M., Bridges, S. M., and Peng, Z. (2013). Polycomb group gene OsFIE2 regulates rice (Oryza sativa) seed development and grain filling via a mechanism distinct from Arabidopsis. PLoS Genet., 9:e1003322. doi: 10.1371/journal.pgen.1003322
Nan, J., Feng, X., Wang, C., Zhang, X., Wang, R., Liu, J., et al. (2018). Improving rice grain length through updating the GS3 locus of an elite variety Kongyu 131. Rice, 11:22. doi: 10.1186/s12284-018-0217-2
Nayar, S., Kapoor, M., and Kapoor, S. (2014). Post-translational regulation of rice MADS29 function: homodimerization or binary interactions with other seed-expressed MADS proteins modulate its translocation into the nucleus. J. Exp. Bot. 65, 5339-5350. doi: 10.1093/jxb/eru296
Nayar, S., Sharma, R., Tyagi, A. K., and Kapoor, S. (2013). Functional delineation of rice MADS29 reveals its role in embryo and endosperm development by affecting hormone homeostasis. J. Exp. Bot. 64, 4239-4253. doi: 10.1093/jxb/ert231
Ngangkham, U., Nath, M., Dokku, P., Amitha Mithra, S. V., Ramamurthy, S., Singh, N. K., et al. (2018). An EMS-induced new sequence variant, TEMS5032, in the coding region of SRS3 gene leads to shorter grain length in rice (Oryza sativa L.). J. Appl. Genet. 59, 377-389. doi: 10.1007/s13353-018-0455-4
Obara, M., Sato, T., Sasaki, S., Kashiba, K., Nagano, A., Nakamura, I., et al. (2004). Identification and characterization of a QTL on chromosome 2 for cytosolic glutamine synthetase content and panicle number in rice. Theor. Appl. Genet. 110, 1-11. doi: 10.1007/s00122-004-1828-0
Oki, K., Inaba, N., Kitano, H., Takahashi, S., Fujisawa, Y., Kato, H., et al. (2009). Study of novel d1 alleles, defective mutants of the α subunit of heterotrimeric G-protein in rice. Genes Genet. Syst. 84, 35-42. doi: 10.1266/ggs.84.35
Opsahl-Ferstad, H. G., Le Deunff, E., Dumas, C., and Rogowsky, P. M. (1997). ZmEsr, a novel endosperm-specific gene expressed in a restricted region around the maize embryo. Plant J. 12, 235-246. doi: 10.1046/j.1365-313X.1997.12010235.x
Peng, P., Liu, L., Fang, J., Zhao, J., Yuan, S., and Li, X. (2017). The rice TRIANGULAR HULL1 protein acts as a transcriptional repressor in regulating lateral development of spikelet. Sci. Rep., 7:13712. doi: 10.1038/s41598-017-14146-w
Pouvreau, B., Baud, S., Vernoud, V., Morin, V., Py, C., Gendrot, G., et al. (2011). Duplicate maize Wrinkled1 transcription factors activate target genes involved in seed oil biosynthesis. Plant Physiol. 156, 674-686. doi: 10.1104/pp.111.173641
Qi, P., Lin, Y. S., Song, X. J., Shen, J. B., Huang, W., Shan, J. X., et al. (2012). The novel quantitative trait locus GL3.1 controls rice grain size and yield by regulating Cyclin-T1;3. Cell Res. 22, 1666-1680. doi: 10.1038/cr.2012.151
Qi, W., Tian, Z., Lu, L., Chen, X., Chen, X., Zhang, W., et al. (2017). Editing of mitochondrial transcripts nad3 and cox2 by Dek10 is essential for mitochondrial function and maize plant development. Genetics 205, 1489-1501. doi: 10.1534/genetics.116.199331
Qiao, S., Sun, S., Wang, L., Wu, Z., Li, C., Li, X., et al. (2017). The RLA1/SMOS1 transcription factor functions with OsBZR1 to regulate brassinosteroid signaling and rice architecture. Plant Cell 29, 292-309. doi: 10.1105/tpc.16.00611
Qin, R., Zeng, D., Yang, C., Akhter, D., Alamin, M., Jin, X., et al. (2018). LTBSG1, a new allele of BRD2, regulates panicle and grain development in rice by brassinosteroid biosynthetic pathway. Genes, 9:292. doi: 10.3390/genes9060292
Ren, D., Hu, J., Xu, Q., Cui, Y., Zhang, Y., Zhou, T., et al. (2018). FZP determines grain size and sterile lemma fate in rice. J. Exp. Bot. 69, 4853-4866. doi: 10.1093/jxb/ery264
Ren, D., Rao, Y., Leng, Y., Li, Z., Xu, Q., Wu, L., et al. (2016a). Regulatory role of OsMADS34 in the determination of glumes fate, grain yield, and quality in rice. Front. Plant Sci., 7:1853. doi: 10.3389/fpls.2016.01853
Ren, D., Rao, Y., Wu, L., Xu, Q., Li, Z., Yu, H., et al. (2016b). The pleiotropic ABNORMAL FLOWER AND DWARF1 affects plant height, floral development and grain yield in rice. J. Integr. Plant Biol. 58, 529-539. doi: 10.1111/jipb.12441
Royo, J., Gómez, E., Barrero, C., Muñiz, L. M., Sanz, Y., and Hueros, G. (2009). Transcriptional activation of the maize endosperm transfer cell-specific gene BETL1 by ZmMRP-1 is enhanced by two C2H2 zinc finger-containing proteins. Planta 230, 807-818. doi: 10.1007/s00425-009-0987-2
Sajjad, M., Ma, X., Habibullah Khan, S., Shoaib, M., Song, Y., Yang, W., et al. (2017). TaFlo2-A1, an ortholog of rice Flo2, is associated with thousand grain weight in bread wheat (Triticum aestivum L.). BMC Plant Biol., 17:164. doi: 10.1186/s12870-017-1114-3
Sakamoto, T., Kitano, H., and Fujioka, S. (2013). An E3 ubiquitin ligase, ERECT LEAF1, functions in brassinosteroid signaling of rice. Plant Signal. Behav., 8:e27117. doi: 10.4161/psb.27117
Sakamoto, T., Kitano, H., and Fujioka, S. (2017). Rice ERECT LEAF 1 acts in an alternative brassinosteroid signaling pathway independent of the receptor kinase OsBRI1. Plant Signal. Behav., 12:e1396404. doi: 10.1080/15592324.2017.1396404
Sakamoto, T., Ohnishi, T., Fujioka, S., Watanabe, B., and Mizutani, M. (2012). Rice CYP90D2 and CYP90D3 catalyze C-23 hydroxylation of brassinosteroids in vitro. Plant Physiol. Biochem. 58, 220-226. doi: 10.1016/j.plaphy.2012.07.011
Sato, D. S., Ohmori, Y., Nagashima, H., Toriba, T., and Hirano, H. Y. (2014). A role for TRIANGULAR HULL1 in fine-tuning spikelet morphogenesis in rice. Genes Genet. Syst. 89, 61-69. doi: 10.1266/ggs.89.61
Schmidt, R., Schippers, J. H. M., Mieulet, D., Watanabe, M., Hoefgen, R., Guiderdoni, E., et al. (2014). SALT-RESPONSIVE ERF1 is a negative regulator of grain filling and gibberellin-mediated seedling establishment in rice. Mol. Plant 7, 404-421. doi: 10.1093/mp/sst131
Segami, S., Kono, I., Ando, T., Yano, M., Kitano, H., Miura, K., et al. (2012). Small and round seed 5 gene encodes alpha-tubulin regulating seed cell elongation in rice. Rice, 5:4. doi: 10.1186/1939-8433-5-4
Segami, S., Takehara, K., Yamamoto, T., Kido, S., Kondo, S., Iwasaki, Y., et al. (2017). Overexpression of SRS5 improves grain size of brassinosteroid-related dwarf mutants in rice (Oryza sativa L.). Breed. Sci. 67, 393-397. doi: 10.1270/jsbbs.16198
Serna, A., Maitz, M., O'connell, T., Santandrea, G., Thevissen, K., Tienens, K., et al. (2001). Maize endosperm secretes a novel antifungal protein into adjacent maternal tissue. Plant J. 25, 687-698. doi: 10.1046/j.1365-313x.2001.01004.x
Shang, X. L., Xie, R. R., Tian, H., Wang, Q. L., and Guo, F. Q. (2016). Putative zeatin O-glucosyltransferase OscZOG1 regulates root and shoot development and formation of agronomic traits in rice. J. Integr. Plant Biol. 58, 627-641. doi: 10.1111/jipb.12444
She, K. C., Kusano, H., Koizumi, K., Yamakawa, H., Hakata, M., Imamura, T., et al. (2010). A novel factor FLOURY ENDOSPERM2 Is involved in regulation of rice grain size and starch quality. Plant Cell 22, 3280-3294. doi: 10.1105/tpc.109.070821
Shen, B., Allen, W. B., Zheng, P., Li, C., Glassman, K., Ranch, J., et al. (2010). Expression of ZmLEC1 and ZmWRI1 increases seed oil production in maize. Plant Physiol. 153, 980–987. doi: 10.1104/pp.110.157537
Shen, Y., Li, C., Mccarty, D., Meeley, R., and Tan, B. C. (2013). Embryo defective12 encodes the plastid initiation factor 3 and is essential for embryogenesis in maize. Plant J. 74, 792-804. doi: 10.1111/tpj.12161
Shomura, A., Izawa, T., Ebana, K., Ebitani, T., Kanegae, H., Konishi, S., et al. (2008). Deletion in a gene associated with grain size increased yields during rice domestication. Nat. Genet. 40, 1023-1028. doi: 10.1038/ng.169
Si, L., Chen, J., Huang, X., Gong, H., Luo, J., Hou, Q., et al. (2016). OsSPL13 controls grain size in cultivated rice. Nat. Genet. 48, 447-456. doi: 10.1038/ng.3518
Simmonds, J., Scott, P., Brinton, J., Mestre, T. C., Bush, M., Del Blanco, A., et al. (2016). A splice acceptor site mutation in TaGW2-A1 increases thousand grain weight in tetraploid and hexaploid wheat through wider and longer grains. Theor. Appl. Genet. 129, 1099-1112. doi: 10.1007/s00122-016-2686-2
Song, X. J., Huang, W., Shi, M., Zhu, M. Z., and Lin, H. X. (2007). A QTL for rice grain width and weight encodes a previously unknown RING-type E3 ubiquitin ligase. Nat. Genet. 39, 623-630. doi: 10.1038/ng2014
Song, X. J., Kuroha, T., Ayano, M., Furuta, T., Nagai, K., Komeda, N., et al. (2015). Rare allele of a previously unidentified histone H4 acetyltransferase enhances grain weight, yield, and plant biomass in rice. Proc. Natl. Acad. Sci. U. S. A. 112, 76-81. doi: 10.1073/pnas.1421127112
Sosso, D., Luo, D., Li, Q. B., Sasse, J., Yang, J. L., Gendrot, G., et al. (2015). Seed filling in domesticated maize and rice depends on SWEET-mediated hexose transport. Nat. Genet. 47, 1489-1493. doi: 10.1038/ng.3422
Sosso, D., Mbelo, S., Vernoud, V., Gendrot, G., Dedieu, A., Chambrier, P., et al. (2012). PPR2263, a DYW-Subgroup Pentatricopeptide Repeat Protein, Is Required for Mitochondrial nad5 and cob Transcript Editing, Mitochondrion Biogenesis, and Maize Growth. Plant Cell 24, 676-691. doi: 10.1105/tpc.111.091074
Springer, N. (2010). Shaping a better rice plant. Nat. Genet. 42, 475-476. doi: 10.1038/ng0610-475
Su'udi, M., Cha, J. Y., Jung, M. H., Ermawati, N., Han, C. D., Kim, M. G., et al. (2012). Potential role of the rice OsCCS52A gene in endoreduplication. Planta 235, 387-397. doi: 10.1007/s00425-011-1515-8
Su, Z., Hao, C., Wang, L., Dong, Y., and Zhang, X. (2011). Identification and development of a functional marker of TaGW2 associated with grain weight in bread wheat (Triticum aestivum L.). Theor. Appl. Genet. 122, 211-223. doi: 10.1007/s00122-010-1437-z
Sui, P., Jin, J., Ye, S., Mu, C., Gao, J., Feng, H., et al. (2012). H3K36 methylation is critical for brassinosteroid-regulated plant growth and development in rice. Plant J. 70, 340-347. doi: 10.1111/j.1365-313X.2011.04873.x
Sui, P. F., Shi, J. L., Gao, X. Y., Shen, W. H., and Dong, A. W. (2013). H3K36 Methylation Is Involved in Promoting Rice Flowering. Mol. Plant 6, 975-977. doi: 10.1093/mp/sss152
Sun, F., Wang, X., Bonnard, G., Shen, Y., Xiu, Z., Li, X. J., et al. (2015). Empty pericarp7 encodes a mitochondrial E-subgroup pentatricopeptide repeat protein that is required for ccmFN editing, mitochondrial function and seed development in maize. Plant J. 84, 283-295. doi: 10.1111/tpj.12993
Sun, L., Li, X., Fu, Y., Zhu, Z., Tan, L., Liu, F., et al. (2013). GS6, A Member of the GRAS Gene Family, Negatively Regulates Grain Size in Rice. J. Integr. Plant Biol. 55, 938-949. doi: 10.1111/jipb.12062
Sun, P., Zhang, W., Wang, Y., He, Q., Shu, F., Liu, H., et al. (2016). OsGRF4 controls grain shape, panicle length and seed shattering in rice. J. Integr. Plant Biol. 58, 836-847. doi: 10.1111/jipb.12473
Sun, S., Wang, T., Wang, L., Li, X., Jia, Y., Liu, C., et al. (2018). Natural selection of a GSK3 determines rice mesocotyl domestication by coordinating strigolactone and brassinosteroid signaling. Nat. Commun., 9:2523. doi: 10.1038/s41467-018-04952-9
Sunohara, H., Kawai, T., Shimizu-Sato, S., Sato, Y., Sato, K., Kitano, H. J. G., et al. (2009). A dominant mutation of TWISTED DWARF 1 encoding an α-tubulin protein causes severe dwarfism and right helical growth in rice. 84, 209-218. doi: 10.1266/ggs.84.209
Tabuchi, M., Sugiyama, K., Ishiyama, K., Inoue, E., Sato, T., Takahashi, H., et al. (2005). Severe reduction in growth rate and grain filling of rice mutants lacking OsGS1;1, a cytosolic glutamine synthetase1;1. Plant J. 42, 641-651. doi: 10.1111/j.1365-313X.2005.02406.x
Takano-Kai, N., Doi, K., and Yoshimura, A. (2011). GS3 participates in stigma exsertion as well as seed length in rice. Breed. Sci. 61, 244-250. doi: 10.1270/jsbbs.61.244
Takano-Kai, N., Jiang, H., Kubo, T., Sweeney, M., Matsumoto, T., Kanamori, H., et al. (2009). Evolutionary history of GS3, a gene conferring grain length in rice. Genetics 182, 1323-1334. doi: 10.1534/genetics.108.103002
Takano-Kai, N., Jiang, H., Powell, A., Mccouch, S., Takamure, I., Furuya, N., et al. (2013). Multiple and independent origins of short seeded alleles of GS3 in rice. Breed. Sci. 63, 77-85. doi: 10.1270/jsbbs.63.77
Tan, J., Wang, M., Shi, Z., and Miao, X. (2018). OsEXPA10 mediates the balance between growth and resistance to biotic stress in rice. Plant Cell Rep. 37, 993-1002. doi: 10.1007/s00299-018-2284-7
Tan, L., Li, X., Liu, F., Sun, X., Li, C., Zhu, Z., et al. (2008). Control of a key transition from prostrate to erect growth in rice domestication. Nat. Genet. 40, 1360-1364. doi: 10.1038/ng.197
Tanabe, S., Ashikari, M., Fujioka, S., Takatsuto, S., Yoshida, S., Yano, M., et al. (2005). A novel cytochrome P450 is implicated in brassinosteroid biosynthesis via the characterization of a rice dwarf mutant, dwarf11, with reduced seed length. Plant Cell 17, 776-790. doi: 10.1105/tpc.104.024950
Tanaka, A., Nakagawa, H., Tomita, C., Shimatani, Z., Ohtake, M., Nomura, T., et al. (2009). BRASSINOSTEROID UPREGULATED1, encoding a helix-loop-helix protein, is a novel gene involved in brassinosteroid signaling and controls bending of the lamina joint in rice. Plant Physiol. 151, 669-680. doi: 10.1104/pp.109.140806
Tang, Y., Liu, H., Guo, S., Wang, B., Li, Z., Chong, K., et al. (2018). OsmiR396d affects gibberellin and brassinosteroid signaling to regulate plant architecture in rice. Plant Physiol. 176, 946-959. doi: 10.1104/pp.17.00964
Thitisaksakul, M., Dong, S. Y., and Beckles, D. M. (2017). How rice Glycogen Synthase Kinase-like 5 (OsGSK5) integrates salinity stress response to source-sink adaptation: A proposed model. Plant Signal. Behav., 12:e1403708. doi: 10.1080/15592324.2017.1403708
Tombuloglu, H., Aydin, M., and Filiz, E. (2016). Comparative analysis of embryo surrounding region (Esr-6) genes in Turkish maize varieties: sequencing and modeling. Braz. J. Bot. 39, 287-293. doi: 10.1007/s40415-015-0206-2
Tong, H., Jin, Y., Liu, W., Li, F., Fang, J., Yin, Y., et al. (2009). DWARF AND LOW-TILLERING, a new member of the GRAS family, plays positive roles in brassinosteroid signaling in rice. Plant J. 58, 803-816. doi: 10.1111/j.1365-313X.2009.03825.x
Tong, H., Liu, L., Jin, Y., Du, L., Yin, Y., Qian, Q., et al. (2012). DWARF AND LOW-TILLERING acts as a direct downstream target of a GSK3/SHAGGY-like kinase to mediate brassinosteroid responses in rice. Plant Cell 24, 2562-2577. doi: 10.1105/tpc.112.097394
Toyota, K., Tamura, M., Ohdan, T., and Nakamura, Y. (2006). Expression profiling of starch metabolism-related plastidic translocator genes in rice. Planta 223, 248-257. doi: 10.1007/s00425-005-0128-5
Ueguchi-Tanaka, M., Fujisawa, Y., Kobayashi, M., Ashikari, M., Iwasaki, Y., Kitano, H., et al. (2000). Rice dwarf mutant d1, which is defective in the α subunit of the heterotrimeric G protein, affects gibberellin signal transduction. Proc. Natl. Acad. Sci. U.S.A. 97, 11638-11643. doi: 10.1073/pnas.97.21.11638
Ur Rehman, S., Wang, J., Chang, X., Zhang, X., Mao, X., and Jing, R. (2018). A wheat protein kinase gene TaSnRK2.9-5A associated with yield contributing traits. Theor. Appl. Genet., 1-13. doi: 10.1007/s00122-018-3247-7
Utsunomiya, Y., Samejima, C., Takayanagi, Y., Izawa, Y., Yoshida, T., Sawada, Y., et al. (2011). Suppression of the rice heterotrimeric G protein β‐subunit gene, RGB1, causes dwarfism and browning of internodes and lamina joint regions. Plant J. 67, 907-916. doi: 10.1111/j.1365-313X.2011.04643.x
Vilhar, B., Kladnik, A., Blejec, A., Chourey, P. S., and Dermastia, M. (2002). Cytometrical evidence that the loss of seed weight in theminiature1 seed mutant of maize is associated with reduced mitotic activity in the developing endosperm. Plant Physiol. 129, 23-30. doi: 10.1104/pp.001826
Wang, E., Wang, J., Zhu, X., Hao, W., Wang, L., Li, Q., et al. (2008). Control of rice grain-filling and yield by a gene with a potential signature of domestication. Nat. Genet. 40, 1370-1374. doi: 10.1038/ng.220
Wang, G., Zhong, M., Shuai, B., Song, J., Zhang, J., Han, L., et al. (2017a). E+ subgroup PPR protein defective kernel 36 is required for multiple mitochondrial transcripts editing and seed development in maize and Arabidopsis. New Phytol. 214, 1563-1578. doi: 10.1111/nph.14507
Wang, H., Zhang, Y., Sun, L. P., Xu, P., Tu, R., Meng, S., et al. (2018). WB1, a regulator of endosperm development in rice, is identified by a modified mutmap method. Int. J. Mol. Sci., 19:2159. doi: 10.3390/ijms19082159
Wang, L., Wang, Z., Xu, Y., Joo, S. H., Kim, S. K., Xue, Z., et al. (2009). OsGSR1 is involved in crosstalk between gibberellins and brassinosteroids in rice. Plant J. 57, 498-510. doi: 10.1111/j.1365-313X.2008.03707.x
Wang, M., Lu, X., Xu, G., Yin, X., Cui, Y., Huang, L., et al. (2016a). OsSGL, a novel pleiotropic stress-related gene enhances grain length and yield in rice. Sci. Rep., 6:38157. doi: 10.1038/srep38157
Wang, N., Xing, Y., Lou, Q., Feng, P., Liu, S., Zhu, M., et al. (2017b). Dwarf and short grain 1, encoding a putative U-box protein regulates cell division and elongation in rice. J. Plant Physiol. 209, 84-94. doi: 10.1016/j.jplph.2016.11.012
Wang, S., Li, S., Liu, Q., Wu, K., Zhang, J., Wang, S., et al. (2015a). The OsSPL16-GW7 regulatory module determines grain shape and simultaneously improves rice yield and grain quality. Nat. Genet. 47, 949-954. doi: 10.1038/ng.3352
Wang, S., Wu, K., Qian, Q., Liu, Q., Li, Q., Pan, Y., et al. (2017c). Non-canonical regulation of SPL transcription factors by a human OTUB1-like deubiquitinase defines a new plant type rice associated with higher grain yield. Cell Res. 27, 1142-1156. doi: 10.1038/cr.2017.98
Wang, S., Wu, K., Yuan, Q., Liu, X., Liu, Z., Lin, X., et al. (2012). Control of grain size, shape and quality by OsSPL16 in rice. Nat. Genet. 44, 950-954. doi: 10.1038/ng.2327
Wang, S., Yan, X., Wang, Y., Liu, H., Cui, D., and Chen, F. (2016b). Haplotypes of the TaGS5-A1 gene are associated with thousand-kernel weight in Chinese bread wheat. Front. Plant Sci., 7:783. doi: 10.3389/fpls.2016.00783
Wang, Y., Xiong, G., Hu, J., Jiang, L., Yu, H., Xu, J., et al. (2015b). Copy number variation at the GL7 locus contributes to grain size diversity in rice. Nat. Genet. 47, 944-948. doi: 10.1038/ng.3346
Wei, X., Jiao, G., Lin, H., Sheng, Z., Shao, G., Xie, L., et al. (2017). GRAIN INCOMPLETE FILLING 2 regulates grain filling and starch synthesis during rice caryopsis development. J. Integr. Plant Biol. 59, 134-153. doi: 10.1111/jipb.12510
Weng, J., Gu, S., Wan, X., Gao, H., Guo, T., Su, N., et al. (2008). Isolation and initial characterization of GW5, a major QTL associated with rice grain width and weight. Cell Res. 18, 1199-1209. doi: 10.1038/cr.2008.307
Wu, L., Ren, D., Hu, S., Li, G., Dong, G., Jiang, L., et al. (2016a). Mutation of OsNaPRT1 in the NAD salvage pathway leads to withered leaf tips in rice. Plant Physiol. 171, 1085-1098. doi: 10.1104/pp.15.01898
Wu, W., Liu, X., Wang, M., Meyer, R. S., Luo, X., Ndjiondjop, M. N., et al. (2017). A single-nucleotide polymorphism causes smaller grain size and loss of seed shattering during African rice domestication. Nat. Plants, 3:17064. doi: 10.1038/nplants.2017.64
Wu, Y., Fu, Y., Zhao, S., Gu, P., Zhu, Z., Sun, C., et al. (2016b). CLUSTERED PRIMARY BRANCH 1, a new allele of DWARF11, controls panicle architecture and seed size in rice. Plant Biotechnol. J. 14, 377-386. doi: 10.1111/pbi.12391
Wu, Y. P., Pu, C. H., Lin, H. Y., Huang, H. Y., Huang, Y. C., Hong, C. Y., et al. (2015). Three novel alleles of FLOURY ENDOSPERM2 (FLO2) confer dull grains with low amylose content in rice. Plant Sci. 233, 44-52. doi: 10.1016/j.plantsci.2014.12.011
Xia, K., Ou, X., Tang, H., Wang, R., Wu, P., Jia, Y., et al. (2015). Rice microRNA osa‐miR1848 targets the obtusifoliol 14α‐demethylase gene OsCYP51G3 and mediates the biosynthesis of phytosterols and brassinosteroids during development and in response to stress. New Phytol. 208, 790-802. doi: 10.1111/nph.13513
Xiong, H., Yu, J., Miao, J., Li, J., Zhang, H., Wang, X., et al. (2018). Natural variation in OsLG3 increases drought tolerance in rice by inducing ROS scavenging. Plant Physiol. 178, 451-467. doi: 10.1104/pp.17.01492
Xiu, Z., Sun, F., Shen, Y., Zhang, X., Jiang, R., Bonnard, G., et al. (2016). EMPTY PERICARP16 is required for mitochondrial nad2 intron 4 cis‐splicing, complex I assembly and seed development in maize. Plant J. 85, 507-519. doi: 10.1111/tpj.13122
Xu, C., Liu, Y., Li, Y., Xu, X., Xu, C., Li, X., et al. (2015a). Differential expression of GS5 regulates grain size in rice. J. Exp. Bot. 66, 2611-2623. doi: 10.1093/jxb/erv058
Xu, C., Wang, Y., Yu, Y., Duan, J., Liao, Z., Xiong, G., et al. (2012). Degradation of MONOCULM 1 by APC/CTAD1 regulates rice tillering. Nat. Commun., 3:750. doi: 10.1038/ncomms1743
Xu, F., Fang, J., Ou, S. J., Gao, S. P., Zhang, F., Du, L., et al. (2015b). Variations in CYP78A13 coding region influence grain size and yield in rice. Plant Cell Environ. 38, 800-811. doi: 10.1111/pce.12452
Xu, H., Zhao, M., Zhang, Q., Xu, Z., and Xu, Q. (2016). The DENSE AND ERECT PANICLE 1 (DEP1) gene offering the potential in the breeding of high-yielding rice. Breed. Sci. 66, 659-667. doi: 10.1270/jsbbs.16120
Xu, R., Duan, P., Yu, H., Zhou, Z., Zhang, B., Wang, R., et al. (2018a). Control of grain size and weight by the OsMKKK10-OsMKK4-OsMAPK6 signaling pathway in rice. Mol. Plant 11, 860-873. doi: 10.1016/j.molp.2018.04.004
Xu, R., Yu, H., Wang, J., Duan, P., Zhang, B., Li, J., et al. (2018b). A mitogen-activated protein kinase phosphatase influences grain size and weight in rice. Plant J. 95, 937-946. doi: 10.1111/tpj.13971
Xu, X. H., Zhao, H. J., Liu, Q. L., Frank, T., Engel, K. H., An, G., et al. (2009). Mutations of the multi-drug resistance-associated protein ABC transporter gene 5 result in reduction of phytic acid in rice seeds. Theor. Appl. Genet. 119, 75-83. doi: 10.1007/s00122-009-1018-1
Yan, D., Zhou, Y., Ye, S., Zeng, L., Zhang, X., and He, Z. (2013). BEAK-SHAPED GRAIN 1/TRIANGULAR HULL 1, a DUF640 gene, is associated with grain shape, size and weight in rice. Sci. China Life Sci. 56, 275-283. doi: 10.1007/s11427-013-4449-5
Yan, S., Zou, G., Li, S., Wang, H., Liu, H., Zhai, G., et al. (2011). Seed size is determined by the combinations of the genes controlling different seed characteristics in rice. Theor. Appl. Genet. 123, 1173-1181. doi: 10.1007/s00122-011-1657-x
Yang, W., Gao, M., Yin, X., Liu, J., Xu, Y., Zeng, L., et al. (2013). Control of rice embryo development, shoot apical meristem maintenance, and grain yield by a novel cytochrome p450. Mol. Plant 6, 1945-1960. doi: 10.1093/mp/sst107
Yang, X., Ren, Y., Cai, Y., Niu, M., Feng, Z., Jing, R., et al. (2018). Overexpression of OsbHLH107, a member of the basic helix-loop-helix transcription factor family, enhances grain size in rice (Oryza sativa L.). Rice, 11:41. doi: 10.1186/s12284-018-0237-y
Yang, X., Wu, F., Lin, X., Du, X., Chong, K., Gramzow, L., et al. (2012a). Live and let die-the Bsister MADS-box gene OsMADS29 controls the degeneration of cells in maternal tissues during seed development of rice (Oryza sativa). PLoS One, 7:e51435. doi: 10.1371/journal.pone.0051435
Yang, Y. Z., Ding, S., Wang, Y., Li, C. L., Shen, Y., Meeley, R., et al. (2017). Small kernel2 encodes a glutaminase in vitamin B6 biosynthesis essential for maize seed development. Plant Physiol. 174, 1127-1138. doi: 10.1104/pp.16.01295
Yang, Z., Bai, Z., Li, X., Wang, P., Wu, Q., Yang, L., et al. (2012b). SNP identification and allelic-specific PCR markers development for TaGW2, a gene linked to wheat kernel weight. Theor. Appl. Genet. 125, 1057-1068. doi: 10.1007/s00122-012-1895-6
Yeh, S. Y., Chen, H. W., Ng, C. Y., Lin, C. Y., Tseng, T. H., Li, W. H., et al. (2015). Down-regulation of cytokinin oxidase 2 expression increases tiller number and improves rice yield. Rice, 8:36. doi: 10.1186/s12284-015-0070-5
Yi, G., Neelakandan, A. K., Gontarek, B. C., Vollbrecht, E., and Becraft, P. W. (2015). The naked endosperm genes encode duplicate INDETERMINATE domain transcription factors required for maize endosperm cell patterning and differentiation. Plant Physiol. 167, 443-456. doi: 10.1104/pp.114.251413
Yi, X., Zhang, Z., Zeng, S., Tian, C., Peng, J., Li, M., et al. (2011). Introgression of qPE9-1 allele, conferring the panicle erectness, leads to the decrease of grain yield per plant in japonica rice (Oryza sativa L.). J. Genet. Genomics 38, 217-223. doi: 10.1016/j.jgg.2011.03.011
Yin, L. L., and Xue, H. W. (2012). The MADS29 transcription factor regulates the degradation of the nucellus and the nucellar projection during rice seed development. Plant Cell 24, 1049-1065. doi: 10.1105/tpc.111.094854
Yu, J., Miao, J., Zhang, Z., Xiong, H., Zhu, X., Sun, X., et al. (2018). Alternative splicing of OsLG3b controls grain length and yield in japonica rice. Plant Biotechnol. J. 16, 1667-1678. doi: 10.1111/pbi.12903
Yu, J., Xiong, H., Zhu, X., Zhang, H., Li, H., Miao, J., et al. (2017). OsLG3 contributing to rice grain length and yield was mined by Ho-LAMap. BMC Biol., 15:28. doi: 10.1186/s12915-017-0365-7
Yuan, H., Fan, S., Huang, J., Zhan, S., Wang, S., Gao, P., et al. (2017). 08SG2/OsBAK1 regulates grain size and number, and functions differently in Indica and Japonica backgrounds in rice. Rice, 10:25. doi: 10.1186/s12284-017-0165-2
Zhai, H., Feng, Z., Du, X., Song, Y., Liu, X., Qi, Z., et al. (2018). A novel allele of TaGW2-A1 is located in a finely mapped QTL that increases grain weight but decreases grain number in wheat (Triticum aestivum L.). Theor. Appl. Genet. 131, 539-553. doi: 10.1007/s00122-017-3017-y
Zhan, J., Li, G., Ryu, C. H., Ma, C., Zhang, S., Lloyd, A., et al. (2018). Opaque-2 Regulates a Complex Gene Network Associated with Cell Differentiation and Storage Functions of Maize Endosperm. Plant Cell 30, 2425-2446. doi: 10.1105/tpc.18.00392
Zhang, B., Liu, X., Xu, W., Chang, J., Li, A., Mao, X., et al. (2015a). Novel function of a putative MOC1 ortholog associated with spikelet number per spike in common wheat. Sci. Rep., 5:12211. doi: 10.1038/srep12211
Zhang, B., Wang, X., Zhao, Z., Wang, R., Huang, X., Zhu, Y., et al. (2016). OsBRI1 activates BR signaling by preventing binding between the TPR and kinase domains of OsBSK3 via phosphorylation. Plant Physiol. 170, 1149-1161. doi: 10.1104/pp.15.01668
Zhang, D. P., Zhou, Y., Yin, J. F., Yan, X. J., Lin, S., Xu, W. F., et al. (2015b). Rice G-protein subunits qPE9-1 and RGB1 play distinct roles in abscisic acid responses and drought adaptation. J. Exp. Bot. 66, 6371-6384. doi: 10.1093/jxb/erv350
Zhang, J. J., and Xue, H. W. (2013). OsLEC1/OsHAP3E participates in the determination of meristem identity in both vegetative and reproductive developments of rice†. J. Integr. Plant Biol. 55, 232-249. doi: 10.1111/jipb.12025
Zhang, L., Cheng, Z., Qin, R., Qiu, Y., Wang, J. L., Cui, X., et al. (2012a). Identification and characterization of an epi-allele of FIE1 reveals a regulatory linkage between two epigenetic marks in rice. Plant Cell 24, 4407-4421. doi: 10.1105/tpc.112.102269
Zhang, L., Zhao, Y. L., Gao, L. F., Zhao, G. Y., Zhou, R. H., Zhang, B. S., et al. (2012b). TaCKX6-D1, the ortholog of rice OsCKX2, is associated with grain weight in hexaploid wheat. New Phytol. 195, 574-584. doi: 10.1111/j.1469-8137.2012.04194.x
Zhang, M., Zhang, B., Qian, Q., Yu, Y., Li, R., Zhang, J., et al. (2010). Brittle Culm 12, a dual‐targeting kinesin‐4 protein, controls cell‐cycle progression and wall properties in rice. Plant J. 63, 312-328. doi: 10.1111/j.1365-313X.2010.04238.x
Zhang, S., Wang, S., Xu, Y., Yu, C., Shen, C., Qian, Q., et al. (2015c). The auxin response factor, OsARF19, controls rice leaf angles through positively regulating OsGH3‐5 and OsBRI1. Plant Cell Environ. 38, 638-654. doi: 10.1111/pce.12397
Zhang, S., Wong, L., Meng, L., and Lemaux, P. G. (2002). Similarity of expression patterns of knotted1 and ZmLEC1 during somatic and zygotic embryogenesis in maize (Zea mays L.). Planta 215, 191-194. doi: 10.1007/s00425-002-0735-3
Zhang, X., Sun, J., Cao, X., and Song, X. (2015d). Epigenetic mutation of RAV6 affects leaf angle and seed size in rice. Plant Physiol. 169, 2118-2128. doi: 10.1104/pp.15.00836
Zhang, X., Wang, J., Huang, J., Lan, H., Wang, C., Yin, C., et al. (2012c). Rare allele of OsPPKL1 associated with grain length causes extra-large grain and a significant yield increase in rice. Proc. Natl. Acad. Sci. U. S. A. 109, 21534-21539. doi: 10.1073/pnas.1219776110
Zhang, Y., Li, D., Zhang, D., Zhao, X., Cao, X., Dong, L., et al. (2018). Analysis of the functions of TaGW2 homoeologs in wheat grain weight and protein content traits. Plant J. 94, 857-866. doi: 10.1111/tpj.13903
Zhang, Y., Liu, J., Xia, X., and He, Z. (2014). TaGS-D1, an ortholog of rice OsGS3, is associated with grain weight and grain length in common wheat. Mol. Breed. 34, 1097-1107. doi: 10.1007/s11032-014-0102-7
Zhang, Y. C., Yu, Y., Wang, C. Y., Li, Z. Y., Liu, Q., Xu, J., et al. (2013a). Overexpression of microRNA OsmiR397 improves rice yield by increasing grain size and promoting panicle branching. Nat. Biotechnol. 31, 848-852. doi: 10.1038/nbt.2646
Zhang, Y. F., Hou, M. M., and Tan, B. C. (2013b). The requirement of WHIRLY1 for embryogenesis is dependent on genetic background in maize. PLoS One 8, 6:e67369. doi: 10.1371/journal.pone.0067369
Zhang, Z. G., Lv, G. D., Li, B., Wang, J. J., Zhao, Y., Kong, F. M., et al. (2017). Isolation and characterization of the TaSnRK2.10 gene and its association with agronomic traits in wheat (Triticum aestivum L.). PLoS One 12, e0174425. doi: 10.1371/journal.pone.0174425
Zhao, D. S., Li, Q. F., Zhang, C. Q., Zhang, C., Yang, Q. Q., Pan, L. X., et al. (2018). GS9 acts as a transcriptional activator to regulate rice grain shape and appearance quality. Nat. Commun., 9:1240. doi: 10.1038/s41467-018-03616-y
Zhao, J., Huang, X., Ouyang, X., Chen, W., Du, A., Zhu, L., et al. (2012). OsELF3-1, an ortholog of Arabidopsis early flowering 3, regulates rice circadian rhythm and photoperiodic flowering. PLoS One, 7:e43705. doi: 10.1371/journal.pone.0043705
Zhao, J., Wu, C., Yuan, S., Yin, L., Sun, W., Zhao, Q., et al. (2013). Kinase activity of OsBRI1 is essential for brassinosteroids to regulate rice growth and development. Plant Sci. 199, 113-120. doi: 10.1016/j.plantsci.2012.10.011
Zhou, W., Wang, X., Zhou, D., Ouyang, Y., and Yao, J. (2017a). Overexpression of the 16‐kDa α‐amylase/trypsin inhibitor RAG2 improves grain yield and quality of rice. Plant Biotechnol. J. 15, 568-580. doi: 10.1111/pbi.12654
Zhou, Y., Miao, J., Gu, H., Peng, X., Leburu, M., Yuan, F., et al. (2015). Natural Variations in SLG7 Regulate Grain Shape in Rice. Genetics 201, 1591-1599. doi: 10.1534/genetics.115.181115
Zhou, Y., Tao, Y., Zhu, J., Miao, J., Liu, J., Liu, Y., et al. (2017b). GNS4, a novel allele of DWARF11, regulates grain number and grain size in a high-yield rice variety. Rice, 10:34. doi: 10.1186/s12284-017-0171-4
Zhou, Y., Zhu, J., Li, Z., Yi, C., Liu, J., Zhang, H., et al. (2009). Deletion in a quantitative trait gene qPE9-1 associated with panicle erectness improves plant architecture during rice domestication. Genetics 183, 315-324. doi: 10.1534/genetics.109.102681
Zhu, K., Tang, D., Yan, C., Chi, Z., Yu, H., Chen, J., et al. (2010). ERECT PANICLE2 encodes a novel protein that regulates panicle erectness in Indica rice. Genetics 184, 343-350. doi: 10.1534/genetics.109.112045
Zhu, X. F., Zhang, H. P., Hu, M. J., Wu, Z. Y., Jiang, H., Cao, J. J., et al. (2016). Cloning and characterization of Tabas1-B1 gene associated with flag leaf chlorophyll content and thousand-grain weight and development of a gene-specific marker in wheat. Mol. Breed., 36:142. doi: 10.1007/s11032-016-0563-y

## Sheet: Table S9
Table S9. Predicted genes in btwd1 region.
Gene ID	chr	start	end	strand	Gene_class	Description	InterPro	GeneOntologies	PFAM
HORVU7Hr1G066830	chr7H	344793475	344793588	-	HC_G	Carboxypeptidase O
HORVU7Hr1G066840	chr7H	345083472	345083667	.
HORVU7Hr1G066850	chr7H	345104496	345121043	-	LC_u	undescribed protein
HORVU7Hr1G066860	chr7H	345109305	345114228	+	LC_u	undescribed protein
HORVU7Hr1G066870	chr7H	345121109	345122264	-	LC_u	undescribed protein
HORVU7Hr1G066880	chr7H	345185630	345186214	+	LC_TE	Transposon protein, putative, CACTA, En/Spm sub-class
HORVU7Hr1G066890	chr7H	345762945	345763545	-	HC_G	Low molecular mass early light-inducible protein HV90, chloroplastic
HORVU7Hr1G066900	chr7H	345814429	345815913	+	LC_TE	Gag-pol polyprotein	IPR000477 IPR001878	GO:0003676 GO:0008270	PF00078
HORVU7Hr1G066910	chr7H	346022479	346025479	-	LC_u	undescribed protein
HORVU7Hr1G066920	chr7H	346171066	346171312	-	LC_u	undescribed protein
HORVU7Hr1G066930	chr7H	346181113	346195444	+	HC_G	WD-40 repeat protein-like isoform 1	IPR011044 IPR011047 IPR015943 IPR017986 IPR019775 IPR001680 IPR006594 IPR006595	GO:0005515	PF00400
HORVU7Hr1G066940	chr7H	346183284	346184643	-	LC_TE	Endonuclease-reverse transcriptase
HORVU7Hr1G066950	chr7H	346342203	346344078	-	HC_G	Pentatricopeptide repeat-containing protein	IPR002885 IPR011990	GO:0005515	PF13812 PF01535 PF12854 PF13041
HORVU7Hr1G066960	chr7H	346441189	346449456	-	LC_u	undescribed protein
HORVU7Hr1G066970	chr7H	346441264	346454274	+	HC_G	Cytochrome P450 superfamily protein	IPR001128 IPR002401	GO:0055114 GO:0005506 GO:0016705 GO:0020037	PF00067
HORVU7Hr1G066980	chr7H	346589985	346591565	-	HC_G	Cytochrome c oxidase subunit 1	IPR000883 IPR023615 IPR023616	GO:0009060 GO:0016021 GO:0020037 GO:0055114 GO:0004129 GO:0005506 GO:0009055	PF00115
HORVU7Hr1G066990	chr7H	346593842	346594761	-	LC_u	undescribed protein
HORVU7Hr1G067000	chr7H	346595507	346597601	+	HC_G	Bidirectional sugar transporter N3	IPR004316	GO:0016021	PF03083
HORVU7Hr1G067010	chr7H	346613406	346614236	+	HC_G	Cytochrome c biogenesis FC
HORVU7Hr1G067020	chr7H	346615118	346615567	+	HC_U	BnaC01g27130D protein
